# Supplementary material for: Ultra-fast green hydrogen production from municipal wastewater by an integrated forward osmosis-alkaline water electrolysis system
Source: Nat Commun. 2024 Mar 23;15:2617. doi: 10.1038/s41467-024-46964-8 (PMC10960855; doi:10.1038/s41467-024-46964-8)
Supplement: Supplementary file 3 — Source data [file 41467_2024_46964_MOESM3_ESM.xlsx]

## Sheet: Fig 2a
Figure 2a
	Time (h)	Water flux (LHM)	Time (h)	Reverse salt flux (GHM)
	0	-	0	-
	1	17.2	1	125.147
	2	16.5	2	123.748
	3	15.8	3	118.554
	4	15.2	4	118.008
	5	14.8	5	118.579
	6	17.1
	7	16.6
	8	16.1
	9	15.7
	10	15
	11	17.6
	12	16.6
	13	16.1
	14	15.7
	15	15.1
	16	16.8
	17	16.2
	18	15.7
	19	15.3
	20	14.8
	21	17.5
	22	16.5
	23	15.8
	24	15.2
	25	14.7
Figure 2b
	Time (h)	Water flux (LHM) Used membrane	Std Dev	Water flux (LHM) Pristine membrane	Std Dev
	1	25.36	0.06	26.67	0.38
	2	24.92	0.18	26.19	0.35
	3	24.59	0.2	25.8	0.25
	4	24.34	0.23	25.49	0.24
	5	24.09	0.28	25.15	0.2
	Time (h)	Reverse salt flux (GHM) Used membrane	Std Dev	Reverse salt flux (GHM) Pristine membrane	Std Dev
	1	13.42	0.86	14.26	0.21
	2	13.78	0.33	14.26	0.14
	3	14.58	0.43	14.89	0.11
	4	14.81	0.29	15.47	0.14
	5	15.31	0.27	15.69	0.05
Figure 2e
		Rejection (%) Sodium acetate	Rejection (%) Ammonia	Rejection (%) Sodium chloride
	1st cycle	84.54	65.26	98.64
	2nd cycle	86.59	62.25	98.48
	3rd cycle	85.29	64.4	97.65
	4th cycle	83.52	60.88	98.68
	5th cycle	83.16	60.16	98.53
Figure 2f
	Voltage (V)	Current density KOH (mA/cm2)	Std Dev	Current density KOH+chloride (mA/cm2)	Std Dev	Current density KOH+ammonia (mA/cm2)	Std Dev	Current density KOH+sodium acetate (mA/cm2)	Std Dev	Current density KOH+permeate (mA/cm2)	Std Dev
	1.5	8.75	1.25	5.83333	0.39284	7.5	1.66667	5.83333	1.17851	6.66667	1.80021
	1.6	17.5	0.83333	12.0833	1.03935	15.4167	0.41667	13.3333	1.17851	15.2778	2.83279
	1.7	52.0833	0.41667	40.8333	6.46691	50	1.66667	41.3889	2.18722	46.1111	7.27544
	1.8	142.917	0.41667	117.5	14.2941	147.083	12.9167	121.111	6.81547	127.778	14.8501
	1.9	277.917	7.08333	243.75	23.7106	294.583	2.08333	260.278	17.5638	256.389	18.3754
	2	415.417	1.25	390.417	27.3551	421.25	3.75	410.833	17.8341	411.111	7.3388
Figure 3b
	Concentration gradient (ΔC, mol/L)	icell/S deionised water A/cm2	icell/S wastewater effluent A/cm2
	0	0	0
	0.2	0.31	0.1906
	0.4	0.62	0.3812
	0.6	0.93	0.5718
	0.8	1.24	0.7624
	1	1.55	0.953
	1.2	1.86	1.1436
	1.4	2.17	1.3342
	1.6	2.48	1.5248
	1.8	2.79	1.7154
	2	3.1	1.906
Figure 3c
	Time (h)	Water flux (LHM) deionised water	Water flux (LHM) wastewater effluent		Time (h)	Concentration gradient (ΔC, mol/L) deionised water	Concentration gradient (ΔC, mol/L) wastewater effluent
	1	26.6	17.8		0	1	1
	2	27.1	17.4		0.08333	0.98421	0.98421
	3	26.6	17		0.16667	0.93939	0.93939
	4	25.8	16		0.25	0.95072	0.95072
	5	25.5	16		0.33333	0.95958	0.95958
	6	27.2	16.9		0.41667	0.96352	0.96352
	7	27	15.8		0.5	0.96597	0.96597
	8	27.1	15.2		0.58333	0.96794	0.96794
	9	26	15.1		0.66667	0.96744	0.96744
	10	26.6	14.8		0.75	0.96743	0.96743
					0.83333	0.96939	0.96939
					0.91667	0.96888	0.96888
					1	0.96887	0.96887
					1.08333	0.97034	0.97034
					1.16667	0.97279	0.97279
					1.25	0.96539	0.96539
					1.33333	0.97325	0.97325
					1.41667	0.97076	0.97076
					1.5	0.96877	0.96877
					1.58333	0.96973	0.96973
					1.66667	0.97069	0.97069
					1.75	0.96869	0.96869
					1.83333	0.97063	0.97063
					1.91667	0.97207	0.97207
					2	0.97352	0.97352
					2.08333	0.97102	0.97102
					2.16667	0.97049	0.97049
					2.25	0.97192	0.97192
					2.33333	0.97089	0.97089
					2.41667	0.97036	0.97036
					2.5	0.9693	0.9693
					2.58333	0.97022	0.97022
					2.66667	0.97066	0.97066
					2.75	0.96913	0.96913
					2.83333	0.97006	0.97006
					2.91667	0.97096	0.97096
					3	0.9709	0.9709
					3.08333	0.97128	0.97128
					3.16667	0.97072	0.97072
					3.25	0.97015	0.97015
					3.33333	0.9691	0.9691
					3.41667	0.96945	0.96945
					3.5	0.97038	0.97038
					3.58333	0.97125	0.97125
					3.66667	0.97064	0.97064
					3.75	0.97056	0.97056
					3.83333	0.97148	0.97148
					3.91667	0.97091	0.97091
					4	0.96931	0.96931
					4.08333	0.9712	0.9712
					4.16667	0.97006	0.97006
					4.25	0.96992	0.96992
					4.33333	0.9693	0.9693
					4.41667	0.96975	0.96975
					4.5	0.97056	0.97056
					4.58333	0.97044	0.97044
					4.66667	0.96927	0.96927
					4.75	0.96912	0.96912
					4.83333	0.96998	0.96998
					4.91667	0.96795	0.96795
					5	0.96975	0.96975
					5.08	0.9802	0.99998
					5.17	0.997	0.96845
					5.25	0.96999	0.97732
					5.33	0.96491	0.98077
					5.42	0.97179	0.98175
					5.5	0.97262	0.98126
					5.58	0.97649	0.98323
					5.67	0.97835	0.98274
					5.75	0.97613	0.98471
					5.83	0.97803	0.98471
					5.92	0.97731	0.9852
					6	0.97856	0.98323
					6.08	0.97639	0.98471
					6.17	0.98005	0.9852
					6.25	0.98182	0.99013
					6.33	0.97613	0.9852
					6.42	0.97696	0.98421
					6.5	0.98147	0.9852
					6.58	0.97883	0.9852
					6.67	0.96278	0.9852
					6.75	0.96494	0.9852
					6.83	0.96596	0.9852
					6.92	0.96474	0.9852
					7	0.9662	0.9852
					7.08	0.96709	0.9852
					7.17	0.96453	0.9852
					7.25	0.96545	0.9852
					7.33	0.96592	0.9852
					7.42	0.96393	0.9852
					7.5	0.96253	0.9852
					7.58	0.96528	0.9852
					7.67	0.96525	0.9852
					7.75	0.9641	0.9852
					7.83	0.96448	0.9852
					7.92	0.96321	0.9852
					8	0.96111	0.9852
					8.08	0.96178	0.9852
					8.17	0.96079	0.9852
					8.25	0.96336	0.9852
					8.33	0.95997	0.99013
					8.42	0.96176	0.99013
					8.5	0.96089	0.99013
					8.58	0.96089	0.99013
					8.67	0.96064	0.9852
					8.75	0.95965	0.9852
					8.83	0.96166	0.99013
					8.92	0.95771	0.99013
					9	0.95734	0.99013
					9.08	0.95948	0.9852
					9.17	0.96028	0.9852
					9.25	0.95959	0.9852
					9.33	0.95945	0.9852
					9.42	0.96123	0.9852
					9.5	0.95788	0.9852
					9.58	0.95745	0.9852
					9.67	0.95762	0.9852
					9.75	0.95469	0.9852
					9.83	0.95751	0.9852
					9.92	0.95601	0.9852
					10	0.95684	0.9852
Figure 3d
		H2 production rate (L/day)	Std Dev	H2 purity (%)	Std Dev
	Deionised water	77.3	0.02	99.2	0.00205
	Wastewater effluent	49.2	0.06	99.7	0.023
Figure 3e
		Resulting voltage (V)
	Time (h)	Deionised water	Wastewater effluent		Time (h)	Faradaic Efficiency (%)
	0	1.82	1.774		1	99.2
	0.08333	1.8	1.76		2	99.5
	0.16667	1.814	1.764		3	99.4
	0.25	1.818	1.766		4	100
	0.33333	1.812	1.77		5	99.77
	0.41667	1.812	1.774		6	99.34
	0.5	1.814	1.776		7	99.81
	0.58333	1.814	1.776		8	99.2
	0.66667	1.816	1.778		9	99.12
	0.75	1.818	1.778		10	99.3
	0.83333	1.82	1.778
	0.91667	1.816	1.78
	1	1.816	1.762
	1.08333	1.816	1.766
	1.16667	1.824	1.766
	1.25	1.824	1.77
	1.33333	1.824	1.774
	1.41667	1.824	1.778
	1.5	1.826	1.78
	1.58333	1.828	1.782
	1.66667	1.828	1.784
	1.75	1.828	1.786
	1.83333	1.83	1.786
	1.91667	1.83	1.786
	2	1.83	1.786
	2.08333	1.83	1.786
	2.16667	1.83	1.786
	2.25	1.832	1.786
	2.33333	1.832	1.788
	2.41667	1.834	1.788
	2.5	1.834	1.788
	2.58333	1.834	1.788
	2.66667	1.834	1.788
	2.75	1.834	1.788
	2.83333	1.836	1.788
	2.91667	1.836	1.788
	3	1.836	1.788
	3.08333	1.836	1.788
	3.16667	1.836	1.788
	3.25	1.836	1.788
	3.33333	1.836	1.788
	3.41667	1.836	1.788
	3.5	1.836	1.788
	3.58333	1.836	1.788
	3.66667	1.836	1.79
	3.75	1.84	1.79
	3.83333	1.84	1.79
	3.91667	1.84	1.79
	4	1.84	1.79
	4.08333	1.836	1.79
	4.16667	1.844	1.79
	4.25	1.844	1.79
	4.33333	1.844	1.79
	4.41667	1.844	1.79
	4.5	1.844	1.79
	4.58333	1.844	1.79
	4.66667	1.844	1.79
	4.75	1.844	1.79
	4.83333	1.844	1.79
	4.91667	1.844	1.79
	5	1.844	1.79
	5.08	1.8	1.756
	5.17	1.792	1.76
	5.25	1.804	1.76
	5.33	1.81	1.768
	5.42	1.816	1.772
	5.5	1.822	1.772
	5.58	1.826	1.774
	5.67	1.826	1.774
	5.75	1.83	1.776
	5.83	1.832	1.776
	5.92	1.834	1.776
	6	1.836	1.776
	6.08	1.838	1.776
	6.17	1.84	1.776
	6.25	1.842	1.778
	6.33	1.844	1.78
	6.42	1.846	1.78
	6.5	1.846	1.78
	6.58	1.848	1.78
	6.67	1.846	1.78
	6.75	1.848	1.782
	6.83	1.848	1.782
	6.92	1.85	1.782
	7	1.85	1.782
	7.08	1.85	1.782
	7.17	1.85	1.782
	7.25	1.85	1.782
	7.33	1.85	1.782
	7.42	1.85	1.782
	7.5	1.852	1.782
	7.58	1.854	1.782
	7.67	1.854	1.782
	7.75	1.854	1.782
	7.83	1.856	1.782
	7.92	1.856	1.782
	8	1.856	1.782
	8.08	1.858	1.782
	8.17	1.858	1.782
	8.25	1.86	1.782
	8.33	1.86	1.784
	8.42	1.86	1.784
	8.5	1.86	1.784
	8.58	1.86	1.784
	8.67	1.86	1.784
	8.75	1.86	1.784
	8.83	1.86	1.784
	8.92	1.86	1.784
	9	1.86	1.784
	9.08	1.86	1.784
	9.17	1.86	1.784
	9.25	1.86	1.784
	9.33	1.86	1.784
	9.42	1.86	1.786
	9.5	1.86	1.786
	9.58	1.86	1.788
	9.67	1.86	1.788
	9.75	1.86	1.788
	9.83	1.86	1.788
	9.92	1.86	1.788
	10	1.86	1.788
Figure 3f
	Time (h)	Water flux (LHM)	Voltage (V)	Concentration gradient (M)
	24	15.63	1.75	0.99
	48	14.64	1.8	0.998
	72	14.46	1.82	0.97
	96	13.97	1.82	0.96
	120	13.86	1.82	0.96
	144	13.69	1.82	0.96
	168	13.71	1.82	0.95
Fig 4a
		H2 flux (Nm3/day/m2)
	SES	4.416
	FOWS	32.16
	FOWS(AWE)	448.08
Fig 4b
		SEC (kWh/Nm3)	Std Dev
	SES	5	-
	FOWS	6.67	-
	FOWS(AWE)	4.4	0.02548
Fig 4c
	Temperature (oC)	SEC (kWh/Nm3)	H2 flux (Nm3/day/m2)
	10	4.42581	456.72
	20	4.30737	472.8
	30	4.10201	488.88
	40	3.96951	505.44
SI Fig 1
		Current density (mA/cm2)
	Voltage (V)	KOH	NaHCO3	K4P2O7
	1.5	6.3	3.33333	5.5
	1.6	11.3	4.16667	5.5
	1.7	44.2	5	8.25
	1.8	140	7.08333	13.75
	1.9	275	13.75	19.25
	2	434.6	23.75	37.5833
SI Fig 2
	Time (h)	Water flux (LHM) NaCl	Std Dev	Water flux (LHM) KOH	Std Dev
	1	21.67	0.38	21.6	0
	2	21.19	0.35	20.8662	0.15
	3	20.8	0.25	20.5896	0.35
	4	20.49	0.24	19.8753	0.05
	5	20.15	0.2	19.747	0.35
SI Fig 4
	Selective layer from 4000 to 2500 cm-1			Selective layer from 1800 to 400 cm-1				Support layer from 4000 to 2500 cm-1			Support layer from 1800 to 400 cm-1
	Wavenumber (cm-1)	Absorbance Pristine membrane	Absorbance Used membrane	Wavenumber (cm-1)	Absorbance Pristine membrane	Absorbance Used membrane		Wavenumber (cm-1)	Absorbance Pristine membrane	Absorbance Used membrane	Wavenumber (cm-1)	Absorbance Pristine membrane	Absorbance Used membrane
	3997.92	0.01024	0.01065	1801.28	0.01176	0.01076		3909.2	0.01542	0.01819	1801.28	0.01468	0.00549
	3995.99	0.01045	0.01096	1799.35	0.01174	0.01059		3907.28	0.01543	0.01822	1799.35	0.01465	0.00551
	3994.06	0.01049	0.01114	1797.42	0.0117	0.01047		3905.35	0.0154	0.01824	1797.42	0.01467	0.00552
	3992.13	0.01042	0.01119	1795.5	0.01167	0.01049		3903.42	0.0154	0.01828	1795.5	0.01477	0.00556
	3990.2	0.01044	0.01121	1793.57	0.01166	0.01058		3901.49	0.01545	0.01833	1793.57	0.01485	0.0057
	3988.28	0.01057	0.01123	1791.64	0.01164	0.01062		3899.56	0.01556	0.01845	1791.64	0.01488	0.00587
	3986.35	0.0106	0.01108	1789.71	0.0116	0.01059		3897.63	0.01568	0.01854	1789.71	0.01488	0.00597
	3984.42	0.01044	0.01078	1787.78	0.01151	0.01054		3895.7	0.01568	0.0184	1787.78	0.01488	0.006
	3982.49	0.01029	0.01061	1785.85	0.01141	0.0105		3893.78	0.01556	0.01815	1785.85	0.01487	0.00602
	3980.56	0.01023	0.01075	1783.92	0.01141	0.0105		3891.85	0.01549	0.01804	1783.92	0.01493	0.0061
	3978.63	0.01017	0.01098	1782	0.01148	0.0105		3889.92	0.01553	0.01806	1782	0.01505	0.00621
	3976.7	0.0102	0.01106	1780.07	0.01141	0.01043		3887.99	0.01557	0.018	1780.07	0.01508	0.00624
	3974.78	0.01037	0.01104	1778.14	0.01125	0.01033		3886.06	0.01548	0.0178	1778.14	0.01501	0.00618
	3972.85	0.01053	0.01108	1776.21	0.0112	0.01025		3884.13	0.01532	0.01772	1776.21	0.01499	0.00617
	3970.92	0.01049	0.01117	1774.28	0.01128	0.01018		3882.2	0.01519	0.01779	1774.28	0.01508	0.00626
	3968.99	0.0104	0.01119	1772.35	0.0114	0.01024		3880.28	0.01515	0.01786	1772.35	0.01522	0.00645
	3967.06	0.01047	0.01109	1770.42	0.01154	0.01045		3878.35	0.01514	0.01791	1770.42	0.01538	0.00669
	3965.13	0.01059	0.01104	1768.5	0.01168	0.01066		3876.42	0.01511	0.01796	1768.5	0.01557	0.00696
	3963.2	0.01047	0.01103	1766.57	0.01174	0.01078		3874.49	0.01515	0.01792	1766.57	0.01574	0.0072
	3961.28	0.01024	0.01097	1764.64	0.01177	0.01087		3872.56	0.01524	0.01776	1764.64	0.0159	0.00736
	3959.35	0.01028	0.01096	1762.71	0.01186	0.01099		3870.63	0.01522	0.01765	1762.71	0.01605	0.00743
	3957.42	0.01053	0.01104	1760.78	0.01203	0.01118		3868.7	0.01512	0.01772	1760.78	0.01619	0.00752
	3955.49	0.01067	0.01105	1758.85	0.01229	0.01147		3866.78	0.01503	0.01781	1758.85	0.01634	0.00775
	3953.56	0.01062	0.01099	1756.92	0.01264	0.01198		3864.85	0.01504	0.01784	1756.92	0.01651	0.00812
	3951.63	0.01045	0.01096	1755	0.01317	0.01285		3862.92	0.01509	0.01783	1755	0.01669	0.00854
	3949.7	0.01033	0.01096	1753.07	0.01403	0.01407		3860.99	0.01506	0.01779	1753.07	0.01693	0.00898
	3947.78	0.01036	0.01099	1751.14	0.01534	0.01566		3859.06	0.01505	0.01778	1751.14	0.01732	0.00959
	3945.85	0.01043	0.01102	1749.21	0.01719	0.01772		3857.13	0.01516	0.01772	1749.21	0.01782	0.0105
	3943.92	0.01045	0.01101	1747.28	0.01973	0.02025		3855.2	0.01539	0.01761	1747.28	0.01844	0.01166
	3941.99	0.01039	0.01094	1745.35	0.02314	0.02331		3853.28	0.0156	0.01771	1745.35	0.01926	0.01306
	3940.06	0.01031	0.0109	1743.42	0.02745	0.02698		3851.35	0.01554	0.01793	1743.42	0.02036	0.01476
	3938.13	0.01036	0.01099	1741.5	0.03254	0.03129		3849.42	0.01533	0.01794	1741.5	0.02171	0.01679
	3936.2	0.01054	0.01109	1739.57	0.03828	0.03617		3847.49	0.01516	0.01773	1739.57	0.02323	0.01907
	3934.28	0.01059	0.011	1737.64	0.04443	0.0413		3845.56	0.01505	0.01746	1737.64	0.02494	0.02154
	3932.35	0.01045	0.01079	1735.71	0.05093	0.04659		3843.63	0.01508	0.0174	1735.71	0.02693	0.02423
	3930.42	0.01029	0.01071	1733.78	0.05788	0.05223		3841.7	0.01527	0.01759	1733.78	0.02913	0.02718
	3928.49	0.01024	0.01093	1731.85	0.06487	0.058		3839.78	0.01537	0.01776	1731.85	0.03124	0.03017
	3926.56	0.01031	0.01128	1729.92	0.07164	0.0636		3837.85	0.01528	0.01783	1729.92	0.03325	0.03312
	3924.63	0.0104	0.01146	1728	0.07846	0.06915		3835.92	0.01517	0.01786	1728	0.03531	0.03609
	3922.7	0.01041	0.01141	1726.07	0.08545	0.07476		3833.99	0.01515	0.01784	1726.07	0.03746	0.03902
	3920.78	0.01034	0.0112	1724.14	0.09257	0.08044		3832.06	0.01521	0.01787	1724.14	0.03966	0.0419
	3918.85	0.01022	0.01086	1722.21	0.09962	0.08599		3830.13	0.01523	0.018	1722.21	0.04182	0.04466
	3916.92	0.01009	0.01065	1720.28	0.10646	0.09125		3828.2	0.01514	0.01799	1720.28	0.04391	0.0472
	3914.99	0.01019	0.01076	1718.35	0.11327	0.09648		3826.28	0.01503	0.01784	1718.35	0.04601	0.04962
	3913.06	0.01042	0.01091	1716.42	0.1196	0.10153		3824.35	0.01501	0.01783	1716.42	0.04792	0.05188
	3911.13	0.01047	0.0109	1714.5	0.12449	0.10558		3822.42	0.01504	0.01799	1714.5	0.0494	0.05375
	3909.2	0.01034	0.01089	1712.57	0.12746	0.1081		3820.49	0.01507	0.01804	1712.57	0.05047	0.0551
	3907.28	0.01021	0.01095	1710.64	0.12841	0.10894		3818.56	0.01511	0.01792	1710.64	0.05122	0.05587
	3905.35	0.01023	0.01105	1708.71	0.10727	0.10807		3816.63	0.01512	0.01776	1708.71	0.05163	0.05606
	3903.42	0.01047	0.01114	1706.78	0.10418	0.10572		3814.7	0.01511	0.01772	1706.78	0.05179	0.05587
	3901.49	0.01071	0.01118	1704.85	0.09953	0.10212		3812.78	0.01512	0.01778	1704.85	0.05176	0.05541
	3899.56	0.0108	0.01128	1702.92	0.09394	0.0976		3810.85	0.0151	0.01777	1702.92	0.05168	0.05476
	3897.63	0.01073	0.01137	1701	0.08789	0.09262		3808.92	0.01501	0.01763	1701	0.05182	0.05426
	3895.7	0.01055	0.01127	1699.07	0.08193	0.0878		3806.99	0.01497	0.01747	1699.07	0.05238	0.05434
	3893.78	0.01037	0.01104	1697.14	0.07669	0.08354		3805.06	0.01506	0.0174	1697.14	0.05356	0.05523
	3891.85	0.01038	0.01086	1695.21	0.07232	0.07994		3803.13	0.01512	0.01743	1695.21	0.05563	0.05714
	3889.92	0.01055	0.01094	1693.28	0.06899	0.07722		3801.2	0.01504	0.01745	1693.28	0.05866	0.06024
	3887.99	0.01066	0.01114	1691.35	0.06692	0.0754		3799.28	0.01493	0.01751	1691.35	0.06272	0.06451
	3886.06	0.01053	0.01119	1689.42	0.06612	0.07446		3797.35	0.01493	0.01774	1689.42	0.06798	0.07003
	3884.13	0.0103	0.01108	1687.5	0.06654	0.07447		3795.42	0.01508	0.01795	1687.5	0.07435	0.07673
	3882.2	0.01025	0.01099	1685.57	0.06813	0.07556		3793.49	0.0152	0.01789	1685.57	0.08199	0.08476
	3880.28	0.01043	0.01093	1683.64	0.07069	0.07768		3791.56	0.01517	0.01766	1683.64	0.09087	0.09416
	3878.35	0.0106	0.01089	1681.71	0.07365	0.08021		3789.63	0.01504	0.01751	1681.71	0.10018	0.10408
	3876.42	0.01062	0.01092	1679.78	0.07678	0.0827		3787.7	0.01497	0.01751	1679.78	0.10965	0.11417
	3874.49	0.01059	0.01102	1677.85	0.08013	0.08522		3785.78	0.015	0.01763	1677.85	0.1195	0.12461
	3872.56	0.0106	0.01101	1675.92	0.0838	0.08796		3783.85	0.01505	0.01777	1675.92	0.12987	0.13553
	3870.63	0.01053	0.01077	1674	0.08764	0.09094		3781.92	0.01505	0.01779	1674	0.1405	0.14668
	3868.7	0.01039	0.01053	1672.07	0.09147	0.09394		3779.99	0.01496	0.01763	1672.07	0.15084	0.15756
	3866.78	0.01034	0.01054	1670.14	0.09527	0.09691		3778.06	0.01485	0.01748	1670.14	0.16088	0.16823
	3864.85	0.01032	0.01066	1668.21	0.09885	0.09972		3776.13	0.01481	0.01749	1668.21	0.17054	0.17871
	3862.92	0.01029	0.01074	1666.28	0.10185	0.10207		3774.2	0.0148	0.01753	1666.28	0.17931	0.18837
	3860.99	0.01033	0.01086	1664.35	0.10435	0.10392		3772.28	0.01481	0.0174	1664.35	0.18727	0.19711
	3859.06	0.01042	0.011	1662.42	0.10644	0.10545		3770.35	0.01482	0.01723	1662.42	0.19469	0.20516
	3857.13	0.01045	0.01099	1660.5	0.10804	0.10672		3768.42	0.01478	0.01714	1660.5	0.20134	0.21237
	3855.2	0.01043	0.01088	1658.57	0.10919	0.10764		3766.49	0.01468	0.01723	1658.57	0.20704	0.21856
	3853.28	0.01045	0.01091	1656.64	0.10997	0.10807		3764.56	0.0146	0.01745	1656.64	0.21176	0.22363
	3851.35	0.01049	0.01102	1654.71	0.11037	0.10795		3762.63	0.01464	0.01758	1654.71	0.21564	0.22774
	3849.42	0.01042	0.01095	1652.78	0.11017	0.10746		3760.7	0.01478	0.01768	1652.78	0.21869	0.23104
	3847.49	0.01029	0.01078	1650.85	0.10908	0.10663		3758.78	0.01494	0.01786	1650.85	0.22027	0.23283
	3845.56	0.01016	0.01068	1648.92	0.10729	0.10524		3756.85	0.01506	0.01783	1648.92	0.22023	0.23279
	3843.63	0.01012	0.01064	1647	0.10506	0.10333		3754.92	0.01513	0.01752	1647	0.21901	0.23137
	3841.7	0.01027	0.01065	1645.07	0.10239	0.10112		3752.99	0.01511	0.01729	1645.07	0.2167	0.22874
	3839.78	0.01053	0.01069	1643.14	0.09932	0.09875		3751.06	0.01497	0.0172	1643.14	0.21334	0.22484
	3837.85	0.01066	0.01075	1641.21	0.09601	0.09613		3749.13	0.01483	0.01709	1641.21	0.20913	0.2198
	3835.92	0.01058	0.01081	1639.28	0.09253	0.09326		3747.2	0.01475	0.01689	1639.28	0.20416	0.21383
	3833.99	0.01043	0.01083	1637.35	0.08888	0.09014		3745.28	0.01463	0.01673	1637.35	0.19843	0.20701
	3832.06	0.01043	0.0109	1635.42	0.08501	0.08691		3743.35	0.01456	0.01688	1635.42	0.19188	0.19936
	3830.13	0.01047	0.01104	1633.5	0.08098	0.08374		3741.42	0.0146	0.0172	1633.5	0.18469	0.19113
	3828.2	0.01043	0.01113	1631.57	0.07705	0.0807		3739.49	0.01464	0.01728	1631.57	0.17724	0.18277
	3826.28	0.01044	0.01106	1629.64	0.07348	0.07785		3737.56	0.01473	0.01717	1629.64	0.17008	0.17479
	3824.35	0.0105	0.01084	1627.71	0.0706	0.07548		3735.63	0.01495	0.01718	1627.71	0.16408	0.16802
	3822.42	0.01048	0.01065	1625.78	0.06881	0.074		3733.7	0.01515	0.0174	1625.78	0.16019	0.1634
	3820.49	0.01048	0.0107	1623.85	0.06857	0.07379		3731.78	0.01512	0.01757	1623.85	0.15927	0.16203
	3818.56	0.01059	0.01091	1621.92	0.07022	0.07518		3729.85	0.01494	0.01745	1621.92	0.16204	0.16485
	3816.63	0.01066	0.011	1620	0.07401	0.07828		3727.92	0.01472	0.01713	1620	0.16895	0.17221
	3814.7	0.01064	0.01098	1618.07	0.08015	0.08315		3725.99	0.01451	0.01692	1618.07	0.18032	0.18435
	3812.78	0.0106	0.01106	1616.14	0.0883	0.08961		3724.06	0.01442	0.0169	1616.14	0.19582	0.20114
	3810.85	0.01061	0.01116	1614.21	0.09697	0.09654		3722.13	0.01439	0.01696	1614.21	0.21329	0.22045
	3808.92	0.01064	0.0111	1612.28	0.10468	0.10254		3720.2	0.01433	0.01708	1612.28	0.23026	0.23941
	3806.99	0.01066	0.01091	1610.35	0.11019	0.10655		3718.28	0.0144	0.01715	1610.35	0.24446	0.25557
	3805.06	0.01059	0.01082	1608.42	0.1122	0.10772		3716.35	0.01459	0.01713	1608.42	0.25324	0.26618
	3803.13	0.01041	0.01085	1606.5	0.11019	0.10572		3714.42	0.01468	0.01714	1606.5	0.25492	0.26935
	3801.2	0.01027	0.0109	1604.57	0.1046	0.10093		3712.49	0.01463	0.01718	1604.57	0.24956	0.2648
	3799.28	0.01025	0.01096	1602.64	0.09646	0.09423		3710.56	0.01455	0.01723	1602.64	0.23842	0.25347
	3797.35	0.01032	0.01103	1600.71	0.08694	0.08661		3708.63	0.01447	0.01725	1600.71	0.22323	0.23706
	3795.42	0.01043	0.01107	1598.78	0.07713	0.0789		3706.7	0.01455	0.01722	1598.78	0.20564	0.21751
	3793.49	0.01051	0.01108	1596.85	0.06794	0.07175		3704.78	0.01487	0.01726	1596.85	0.1872	0.1968
	3791.56	0.01044	0.01098	1594.92	0.06	0.06558		3702.85	0.0152	0.01745	1594.92	0.16942	0.17676
	3789.63	0.01027	0.01083	1593	0.05371	0.06071		3700.92	0.01531	0.01765	1593	0.15374	0.15908
	3787.7	0.01016	0.01082	1591.07	0.04931	0.05738		3698.99	0.01534	0.01778	1591.07	0.14145	0.14525
	3785.78	0.01019	0.01097	1589.14	0.04691	0.05559		3697.06	0.01542	0.01786	1589.14	0.13323	0.13609
	3783.85	0.0103	0.01114	1587.21	0.04629	0.05511		3695.13	0.01551	0.01781	1587.21	0.12892	0.1314
	3781.92	0.01035	0.01121	1585.28	0.04696	0.05558		3693.2	0.01563	0.01773	1585.28	0.12749	0.12994
	3779.99	0.01029	0.01109	1583.35	0.04825	0.05656		3691.28	0.01586	0.01783	1583.35	0.1273	0.12978
	3778.06	0.01023	0.01089	1581.42	0.04939	0.05742		3689.35	0.01605	0.01804	1581.42	0.12664	0.12895
	3776.13	0.01031	0.01088	1579.5	0.04966	0.05758		3687.42	0.01607	0.0182	1579.5	0.12456	0.12641
	3774.2	0.01048	0.01099	1577.57	0.04887	0.05687		3685.49	0.01611	0.01839	1577.57	0.12133	0.12246
	3772.28	0.01056	0.01091	1575.64	0.04752	0.05579		3683.56	0.01632	0.01865	1575.64	0.1182	0.1186
	3770.35	0.01044	0.01068	1573.71	0.04655	0.05515		3681.63	0.01655	0.01889	1573.71	0.11666	0.11656
	3768.42	0.01031	0.01055	1571.78	0.04666	0.05536		3679.7	0.01668	0.0191	1571.78	0.11756	0.11722
	3766.49	0.01033	0.01059	1569.85	0.04807	0.05657		3677.78	0.01682	0.01932	1569.85	0.12119	0.12083
	3764.56	0.0104	0.01065	1567.92	0.05079	0.05893		3675.85	0.01721	0.01965	1567.92	0.1274	0.12728
	3762.63	0.01049	0.01063	1566	0.05471	0.06224		3673.92	0.01781	0.02012	1566	0.13576	0.13609
	3760.7	0.0107	0.0107	1564.07	0.05953	0.06609		3671.99	0.01837	0.02065	1564.07	0.14572	0.14664
	3758.78	0.01089	0.01095	1562.14	0.06486	0.07016		3670.06	0.01895	0.02128	1562.14	0.15668	0.15828
	3756.85	0.01087	0.01119	1560.21	0.07063	0.07453		3668.13	0.0196	0.02204	1560.21	0.16874	0.17106
	3754.92	0.01071	0.01122	1558.28	0.07662	0.07927		3666.2	0.02013	0.02272	1558.28	0.18169	0.18485
	3752.99	0.01055	0.011	1556.35	0.08218	0.08392		3664.28	0.02055	0.0233	1556.35	0.19424	0.19836
	3751.06	0.01046	0.01066	1554.42	0.08745	0.08835		3662.35	0.02125	0.02405	1554.42	0.20633	0.21147
	3749.13	0.01044	0.0105	1552.5	0.09287	0.09276		3660.42	0.02229	0.02507	1552.5	0.21875	0.22488
	3747.2	0.01036	0.01044	1550.57	0.09839	0.09715		3658.49	0.02335	0.02621	1550.57	0.23152	0.23858
	3745.28	0.01024	0.01024	1548.64	0.1038	0.10139		3656.56	0.02426	0.02726	1548.64	0.24435	0.25237
	3743.35	0.01032	0.01023	1546.71	0.10884	0.10525		3654.63	0.02509	0.02808	1546.71	0.25676	0.26582
	3741.42	0.01045	0.01051	1544.78	0.11317	0.1084		3652.7	0.02584	0.02879	1544.78	0.26809	0.27825
	3739.49	0.01042	0.01062	1542.85	0.11646	0.11058		3650.78	0.02651	0.0295	1542.85	0.27757	0.28887
	3737.56	0.01044	0.01053	1540.92	0.11844	0.11169		3648.85	0.02718	0.03028	1540.92	0.28463	0.29712
	3735.63	0.01064	0.0106	1539	0.11879	0.11172		3646.92	0.02793	0.03122	1539	0.28868	0.30248
	3733.7	0.01076	0.0108	1537.07	0.1174	0.11057		3644.99	0.02872	0.0322	1537.07	0.28924	0.30431
	3731.78	0.01069	0.01092	1535.14	0.11459	0.10825		3643.06	0.02952	0.03308	1535.14	0.28666	0.30275
	3729.85	0.01051	0.01087	1533.21	0.11063	0.10492		3641.13	0.03036	0.0338	1533.21	0.28142	0.29828
	3727.92	0.01029	0.01062	1531.28	0.10576	0.10084		3639.2	0.03121	0.03441	1531.28	0.27378	0.29118
	3725.99	0.01012	0.01038	1529.35	0.1002	0.09621		3637.28	0.03203	0.03508	1529.35	0.26417	0.28175
	3724.06	0.01015	0.01044	1527.42	0.09401	0.09118		3635.35	0.03263	0.03587	1527.42	0.25305	0.27026
	3722.13	0.01032	0.01069	1525.5	0.08741	0.08597		3633.42	0.0331	0.03663	1525.5	0.2409	0.25728
	3720.2	0.01039	0.0108	1523.57	0.08076	0.08072		3631.49	0.03374	0.03737	1523.57	0.22816	0.24339
	3718.28	0.01038	0.01076	1521.64	0.07417	0.07549		3629.56	0.03461	0.03815	1521.64	0.21492	0.22884
	3716.35	0.01038	0.01071	1519.71	0.06778	0.07055		3627.63	0.0355	0.03897	1519.71	0.20158	0.2142
	3714.42	0.01045	0.0107	1517.78	0.06192	0.06611		3625.7	0.03622	0.03975	1517.78	0.18874	0.20004
	3712.49	0.01053	0.01068	1515.85	0.05679	0.06217		3623.78	0.03677	0.04036	1515.85	0.17651	0.18638
	3710.56	0.01051	0.01064	1513.92	0.05251	0.05887		3621.85	0.03729	0.04083	1513.92	0.16503	0.17348
	3708.63	0.01054	0.01062	1512	0.04949	0.05657		3619.92	0.03786	0.04134	1512	0.15459	0.1618
	3706.7	0.0106	0.01066	1510.07	0.04845	0.05579		3617.99	0.0384	0.04183	1510.07	0.14555	0.15175
	3704.78	0.0106	0.01077	1508.14	0.04965	0.05675		3616.06	0.03879	0.04215	1508.14	0.13829	0.14371
	3702.85	0.01066	0.01092	1506.21	0.05161	0.05839		3614.13	0.03913	0.04258	1506.21	0.13278	0.13765
	3700.92	0.01079	0.01103	1504.28	0.05177	0.05867		3612.2	0.03961	0.04326	1504.28	0.12895	0.1333
	3698.99	0.01084	0.01111	1502.35	0.04992	0.05726		3610.28	0.04019	0.04397	1502.35	0.12741	0.13108
	3697.06	0.01079	0.01125	1500.42	0.04879	0.0563		3608.35	0.04076	0.04454	1500.42	0.13	0.13311
	3695.13	0.01069	0.01128	1498.5	0.05125	0.05816		3606.42	0.04133	0.04503	1498.5	0.1392	0.14235
	3693.2	0.01073	0.01105	1496.57	0.05848	0.06387		3604.49	0.04183	0.04549	1496.57	0.15651	0.16056
	3691.28	0.01102	0.0108	1494.64	0.06923	0.0724		3602.56	0.0423	0.0459	1494.64	0.18015	0.18587
	3689.35	0.01131	0.01081	1492.71	0.08071	0.08131		3600.63	0.04282	0.04636	1492.71	0.20525	0.21329
	3687.42	0.01141	0.01105	1490.78	0.09036	0.08855		3598.71	0.04331	0.04697	1490.78	0.227	0.23779
	3685.49	0.01138	0.01127	1488.85	0.09643	0.09295		3596.78	0.04376	0.04762	1488.85	0.24178	0.25527
	3683.56	0.01126	0.01127	1486.92	0.09853	0.09436		3594.85	0.04426	0.04812	1486.92	0.24847	0.264
	3681.63	0.01119	0.01115	1485	0.09783	0.09366		3592.92	0.04474	0.04846	1485	0.24891	0.26566
	3679.7	0.01132	0.01116	1483.07	0.09589	0.09199		3590.99	0.04522	0.04888	1483.07	0.24581	0.26325
	3677.78	0.0116	0.01126	1481.14	0.09364	0.09014		3589.06	0.04591	0.04967	1481.14	0.24107	0.25894
	3675.85	0.01198	0.01133	1479.21	0.09105	0.08808		3587.13	0.04666	0.05058	1479.21	0.23508	0.25314
	3673.92	0.01235	0.01151	1477.28	0.08761	0.08538		3585.21	0.04722	0.05121	1477.28	0.22691	0.24478
	3671.99	0.01252	0.01184	1475.35	0.08303	0.08191		3583.28	0.04772	0.05159	1475.35	0.21563	0.23273
	3670.06	0.01263	0.0122	1473.42	0.07734	0.07784		3581.35	0.04821	0.05198	1473.42	0.20136	0.21703
	3668.13	0.01285	0.01254	1471.5	0.07059	0.07309		3579.42	0.0487	0.0525	1471.5	0.18541	0.19904
	3666.2	0.01305	0.01279	1469.57	0.06316	0.06761		3577.49	0.04938	0.05323	1469.57	0.16963	0.18086
	3664.28	0.0132	0.01297	1467.64	0.056	0.062		3575.56	0.05012	0.05414	1467.64	0.15523	0.16399
	3662.35	0.01352	0.01329	1465.71	0.05005	0.05722		3573.63	0.05076	0.05504	1465.71	0.14268	0.1492
	3660.42	0.01409	0.01373	1463.78	0.04569	0.05387		3571.71	0.05145	0.05578	1463.78	0.13239	0.13711
	3658.49	0.01472	0.01413	1461.85	0.04287	0.05187		3569.78	0.05226	0.05646	1461.85	0.12468	0.12811
	3656.56	0.01526	0.0145	1459.92	0.04137	0.05086		3567.85	0.05306	0.05728	1459.92	0.11965	0.12214
	3654.63	0.01559	0.01487	1458	0.04101	0.05064		3565.92	0.05378	0.05812	1458	0.11728	0.11909
	3652.7	0.01583	0.01516	1456.07	0.04169	0.05131		3563.99	0.05457	0.05889	1456.07	0.11767	0.11914
	3650.78	0.01619	0.01532	1454.14	0.04328	0.05279		3562.06	0.05541	0.05963	1454.14	0.12075	0.1223
	3648.85	0.01672	0.01557	1452.21	0.04564	0.05486		3560.13	0.05614	0.0603	1452.21	0.12632	0.1282
	3646.92	0.01728	0.01599	1450.28	0.04861	0.05729		3558.21	0.05684	0.06101	1450.28	0.1338	0.13617
	3644.99	0.01771	0.01632	1448.35	0.05171	0.05974		3556.28	0.05773	0.06186	1448.35	0.14195	0.14501
	3643.06	0.01802	0.01653	1446.42	0.05434	0.06179		3554.35	0.05854	0.06264	1446.42	0.14928	0.15315
	3641.13	0.01826	0.01681	1444.5	0.05611	0.0632		3552.42	0.05909	0.06331	1444.5	0.15473	0.15933
	3639.2	0.01845	0.01709	1442.57	0.05701	0.06394		3550.49	0.05969	0.06414	1442.57	0.15806	0.16327
	3637.28	0.01862	0.01735	1440.64	0.0573	0.06415		3548.56	0.06061	0.06513	1440.64	0.15976	0.16548
	3635.35	0.01883	0.01759	1438.71	0.05734	0.06406		3546.63	0.06166	0.06612	1438.71	0.16074	0.16682
	3633.42	0.0192	0.01782	1436.78	0.05732	0.06391		3544.71	0.0626	0.06698	1436.78	0.16172	0.16804
	3631.49	0.01978	0.01807	1434.85	0.05711	0.06372		3542.78	0.06331	0.06773	1434.85	0.16277	0.16919
	3629.56	0.02038	0.01839	1432.92	0.05662	0.06337		3540.85	0.06391	0.06852	1432.92	0.16361	0.16999
	3627.63	0.0208	0.01884	1431	0.05598	0.06288		3538.92	0.06462	0.0694	1431	0.16418	0.17038
	3625.7	0.02109	0.01928	1429.07	0.05547	0.06251		3536.99	0.06544	0.0702	1429.07	0.16486	0.17082
	3623.78	0.02135	0.01949	1427.14	0.05554	0.06266		3535.06	0.06617	0.07091	1427.14	0.16645	0.17226
	3621.85	0.02154	0.01948	1425.21	0.05673	0.06366		3533.13	0.06685	0.07168	1425.21	0.16992	0.17584
	3619.92	0.02159	0.01939	1423.28	0.05926	0.06565		3531.21	0.06761	0.07251	1423.28	0.17562	0.18196
	3617.99	0.02156	0.01937	1421.35	0.06298	0.06853		3529.28	0.06836	0.07327	1421.35	0.18303	0.19004
	3616.06	0.02161	0.01954	1419.42	0.06765	0.07219		3527.35	0.06898	0.07399	1419.42	0.19089	0.19897
	3614.13	0.02183	0.01983	1417.5	0.07299	0.07648		3525.42	0.06958	0.07472	1417.5	0.19727	0.20695
	3612.2	0.02214	0.02017	1415.57	0.07874	0.08125		3523.49	0.0703	0.07546	1415.57	0.20047	0.21203
	3610.28	0.02248	0.02051	1413.64	0.08462	0.08621		3521.56	0.07113	0.07627	1413.64	0.19983	0.21322
	3608.35	0.02287	0.0207	1411.71	0.08949	0.09033		3519.63	0.07185	0.07697	1411.71	0.19536	0.21013
	3606.42	0.02312	0.02074	1409.78	0.09129	0.09192		3517.71	0.07235	0.07747	1409.78	0.18735	0.20269
	3604.49	0.0231	0.02079	1407.85	0.08842	0.08967		3515.78	0.07288	0.0781	1407.85	0.17637	0.19126
	3602.56	0.02306	0.02092	1405.92	0.08108	0.08377		3513.85	0.07353	0.07889	1405.92	0.1633	0.17671
	3600.63	0.02317	0.02109	1404	0.07127	0.07587		3511.92	0.07418	0.07956	1404	0.14943	0.16062
	3598.71	0.02333	0.02121	1402.07	0.06134	0.06795		3509.99	0.07487	0.08022	1402.07	0.13615	0.14484
	3596.78	0.02356	0.02133	1400.14	0.05268	0.06113		3508.06	0.07563	0.08104	1400.14	0.12422	0.13065
	3594.85	0.02385	0.02151	1398.21	0.0457	0.0557		3506.13	0.07644	0.08187	1398.21	0.11399	0.11858
	3592.92	0.02403	0.02175	1396.28	0.04043	0.05163		3504.21	0.07723	0.08258	1396.28	0.10562	0.10875
	3590.99	0.02416	0.02208	1394.35	0.03659	0.04872		3502.28	0.07778	0.08309	1394.35	0.09897	0.1009
	3589.06	0.02441	0.02252	1392.42	0.03385	0.04672		3500.35	0.07824	0.08354	1392.42	0.09373	0.09474
	3587.13	0.02476	0.0229	1390.5	0.032	0.0454		3498.42	0.0789	0.08415	1390.5	0.08964	0.09001
	3585.21	0.02515	0.02306	1388.57	0.03083	0.04457		3496.49	0.07956	0.08478	1388.57	0.08647	0.0864
	3583.28	0.0255	0.02309	1386.64	0.03002	0.04403		3494.56	0.08002	0.08527	1386.64	0.08401	0.08359
	3581.35	0.02566	0.02307	1384.71	0.02932	0.04359		3492.63	0.08042	0.08584	1384.71	0.08208	0.08133
	3579.42	0.02577	0.02308	1382.78	0.02866	0.04307		3490.71	0.08091	0.08654	1382.78	0.08052	0.07946
	3577.49	0.02609	0.02332	1380.85	0.02804	0.04247		3488.78	0.08138	0.08711	1380.85	0.07928	0.07788
	3575.56	0.02651	0.02381	1378.93	0.02745	0.0419		3486.85	0.08185	0.08756	1378.93	0.07822	0.07648
	3573.63	0.02684	0.02426	1377	0.02699	0.04152		3484.92	0.0825	0.08812	1377	0.07719	0.07524
	3571.71	0.02716	0.02465	1375.07	0.0268	0.04135		3482.99	0.08328	0.08876	1375.07	0.07614	0.07417
	3569.78	0.02761	0.02508	1373.14	0.02676	0.04127		3481.06	0.08396	0.08934	1373.14	0.07508	0.0732
	3567.85	0.02815	0.02547	1371.21	0.02657	0.04106		3479.13	0.08438	0.08974	1371.21	0.07406	0.07225
	3565.92	0.02858	0.0258	1369.28	0.02602	0.04058		3477.21	0.08466	0.09006	1369.28	0.07308	0.07123
	3563.99	0.0289	0.02609	1367.35	0.02506	0.03972		3475.28	0.08499	0.09051	1367.35	0.07216	0.07013
	3562.06	0.02918	0.02626	1365.43	0.02383	0.03858		3473.35	0.08543	0.09106	1365.43	0.07133	0.06905
	3560.13	0.02947	0.02643	1363.5	0.02255	0.03741		3471.42	0.08598	0.09156	1363.5	0.07066	0.06816
	3558.21	0.0299	0.02679	1361.57	0.02155	0.03651		3469.49	0.08659	0.09198	1361.57	0.07033	0.06767
	3556.28	0.03049	0.02735	1359.64	0.02114	0.03606		3467.56	0.08715	0.09236	1359.64	0.07059	0.06785
	3554.35	0.03088	0.02786	1357.71	0.02141	0.03619		3465.63	0.08761	0.09286	1357.71	0.0716	0.06887
	3552.42	0.03094	0.02807	1355.78	0.02235	0.03693		3463.71	0.08799	0.09349	1355.78	0.07343	0.07083
	3550.49	0.03106	0.02818	1353.85	0.02409	0.03837		3461.78	0.08834	0.09411	1353.85	0.07616	0.07385
	3548.56	0.03162	0.02849	1351.93	0.0269	0.04072		3459.85	0.0887	0.09461	1351.93	0.07992	0.0781
	3546.63	0.03237	0.02892	1350	0.03109	0.04431		3457.92	0.08912	0.09504	1350	0.08487	0.08372
	3544.71	0.0328	0.02928	1348.07	0.03709	0.04951		3455.99	0.08957	0.09545	1348.07	0.09111	0.09084
	3542.78	0.03293	0.02953	1346.14	0.04516	0.05634		3454.06	0.09001	0.09579	1346.14	0.09865	0.09943
	3540.85	0.03315	0.02977	1344.21	0.05497	0.06417		3452.13	0.09044	0.09606	1344.21	0.1073	0.10917
	3538.92	0.03353	0.03004	1342.28	0.0653	0.07175		3450.21	0.09083	0.09636	1342.28	0.1166	0.11943
	3536.99	0.03391	0.03028	1340.35	0.07419	0.07765		3448.28	0.0912	0.09661	1340.35	0.12582	0.12944
	3535.06	0.03428	0.03054	1338.43	0.07973	0.08081		3446.35	0.09151	0.09682	1338.43	0.13425	0.13856
	3533.13	0.03468	0.03091	1336.5	0.08095	0.08095		3444.42	0.09178	0.09714	1336.5	0.14131	0.14619
	3531.21	0.03502	0.03125	1334.57	0.07817	0.07855		3442.49	0.09217	0.09773	1334.57	0.14672	0.15193
	3529.28	0.03514	0.03141	1332.64	0.07289	0.07466		3440.56	0.09273	0.0985	1332.64	0.15051	0.15576
	3527.35	0.03517	0.03153	1330.71	0.06716	0.07062		3438.63	0.09334	0.09913	1330.71	0.15299	0.15808
	3525.42	0.0354	0.03178	1328.78	0.06254	0.06741		3436.71	0.09382	0.09961	1328.78	0.15453	0.15941
	3523.49	0.03586	0.03207	1326.85	0.05946	0.06528		3434.78	0.09419	0.10009	1326.85	0.15532	0.16005
	3521.56	0.03629	0.03234	1324.93	0.05757	0.06397		3432.85	0.09461	0.10057	1324.93	0.15539	0.16004
	3519.63	0.03656	0.03255	1323	0.05638	0.06317		3430.92	0.09512	0.10105	1323	0.15475	0.15944
	3517.71	0.03676	0.03273	1321.07	0.05567	0.06278		3428.99	0.09557	0.1015	1321.07	0.15372	0.15852
	3515.78	0.03703	0.03299	1319.14	0.05545	0.06283		3427.06	0.09582	0.10176	1319.14	0.15295	0.15791
	3513.85	0.0373	0.03325	1317.21	0.05585	0.06338		3425.13	0.09597	0.102	1317.21	0.15318	0.15838
	3511.92	0.03753	0.03343	1315.28	0.05702	0.06452		3423.21	0.09623	0.1024	1315.28	0.15494	0.16049
	3509.99	0.0378	0.03358	1313.35	0.05891	0.0662		3421.28	0.09672	0.10284	1313.35	0.15817	0.16424
	3508.06	0.03808	0.03376	1311.43	0.06121	0.06816		3419.35	0.09734	0.10326	1311.43	0.16211	0.1688
	3506.13	0.03833	0.03396	1309.5	0.06348	0.07004		3417.42	0.09783	0.10374	1309.5	0.16574	0.17303
	3504.21	0.0387	0.03421	1307.57	0.0654	0.07163		3415.49	0.09809	0.10417	1307.57	0.16827	0.17606
	3502.28	0.03908	0.03444	1305.64	0.0669	0.07292		3413.56	0.09821	0.10442	1305.64	0.16938	0.1776
	3500.35	0.03926	0.03461	1303.71	0.06816	0.07406		3411.63	0.09831	0.10456	1303.71	0.1692	0.17785
	3498.42	0.03939	0.03489	1301.78	0.06948	0.07527		3409.71	0.09854	0.10471	1301.78	0.16818	0.17717
	3496.49	0.0395	0.03524	1299.85	0.0711	0.07667		3407.78	0.09888	0.10483	1299.85	0.16676	0.17594
	3494.56	0.03954	0.03545	1297.93	0.07302	0.07831		3405.85	0.09922	0.10505	1297.93	0.16517	0.17452
	3492.63	0.03972	0.03553	1296	0.07506	0.08011		3403.92	0.09954	0.10546	1296	0.16346	0.17306
	3490.71	0.04005	0.03564	1294.07	0.07707	0.08197		3401.99	0.09986	0.106	1294.07	0.16165	0.17145
	3488.78	0.04024	0.03572	1292.14	0.07904	0.08377		3400.06	0.10018	0.10648	1292.14	0.15965	0.16964
	3486.85	0.04035	0.03584	1290.21	0.08097	0.08551		3398.13	0.10029	0.1067	1290.21	0.15749	0.16771
	3484.92	0.04064	0.03621	1288.28	0.08292	0.08727		3396.21	0.10022	0.10674	1288.28	0.15541	0.16595
	3482.99	0.04103	0.03665	1286.35	0.08504	0.0892		3394.28	0.10027	0.10683	1286.35	0.15369	0.16459
	3481.06	0.04137	0.03688	1284.43	0.08746	0.09135		3392.35	0.10056	0.10694	1284.43	0.15258	0.16381
	3479.13	0.04165	0.03701	1282.5	0.09019	0.09378		3390.42	0.1009	0.10709	1282.5	0.1522	0.16376
	3477.21	0.04188	0.03721	1280.57	0.09319	0.09646		3388.49	0.10108	0.10736	1280.57	0.15249	0.16442
	3475.28	0.04205	0.03736	1278.64	0.09644	0.09931		3386.56	0.10113	0.10762	1278.64	0.15339	0.16572
	3473.35	0.04219	0.03733	1276.71	0.1001	0.10235		3384.63	0.10134	0.10777	1276.71	0.15502	0.16773
	3471.42	0.04235	0.03735	1274.78	0.10438	0.10576		3382.71	0.10176	0.10794	1274.78	0.15752	0.17067
	3469.49	0.04248	0.03758	1272.85	0.10934	0.10964		3380.78	0.10211	0.10818	1272.85	0.16089	0.17456
	3467.56	0.04251	0.03791	1270.93	0.11488	0.11397		3378.85	0.10229	0.10844	1270.93	0.16501	0.17925
	3465.63	0.04259	0.03824	1269	0.12081	0.11858		3376.92	0.1024	0.10862	1269	0.16966	0.18456
	3463.71	0.04283	0.03854	1267.07	0.12681	0.12326		3374.99	0.10244	0.10871	1267.07	0.17455	0.19031
	3461.78	0.0431	0.03871	1265.14	0.13254	0.12775		3373.06	0.10243	0.10878	1265.14	0.17938	0.19613
	3459.85	0.04339	0.03884	1263.21	0.13769	0.13184		3371.13	0.10251	0.10891	1263.21	0.18398	0.2017
	3457.92	0.04372	0.03903	1261.28	0.14218	0.13539		3369.21	0.10277	0.10919	1261.28	0.18844	0.20698
	3455.99	0.04397	0.03927	1259.35	0.14622	0.13842		3367.28	0.10312	0.10962	1259.35	0.19303	0.21217
	3454.06	0.04421	0.03943	1257.43	0.15013	0.14119		3365.35	0.10337	0.11002	1257.43	0.19798	0.21765
	3452.13	0.04453	0.03955	1255.5	0.15423	0.14405		3363.42	0.10354	0.11035	1255.5	0.20346	0.22364
	3450.21	0.04467	0.03963	1253.57	0.15871	0.14719		3361.49	0.10368	0.11065	1253.57	0.20941	0.23011
	3448.28	0.04462	0.03973	1251.64	0.16351	0.15053		3359.56	0.10389	0.11085	1251.64	0.21542	0.23676
	3446.35	0.04467	0.03988	1249.71	0.16833	0.15379		3357.63	0.10426	0.11105	1249.71	0.22076	0.24299
	3444.42	0.0449	0.04001	1247.78	0.17271	0.1567		3355.71	0.10462	0.11139	1247.78	0.22463	0.24801
	3442.49	0.04525	0.04014	1245.85	0.17613	0.15898		3353.78	0.10487	0.11168	1245.85	0.22645	0.25099
	3440.56	0.04561	0.04042	1243.93	0.17825	0.16033		3351.85	0.10513	0.11182	1243.93	0.22587	0.25139
	3438.63	0.04581	0.04077	1242	0.17872	0.16039		3349.92	0.10548	0.11206	1242	0.22282	0.24899
	3436.71	0.04596	0.04107	1240.07	0.17726	0.15889		3347.99	0.10576	0.11244	1240.07	0.21758	0.24393
	3434.78	0.04627	0.04132	1238.14	0.17386	0.15582		3346.06	0.10587	0.11277	1238.14	0.21061	0.23663
	3432.85	0.04666	0.04155	1236.21	0.16871	0.15136		3344.13	0.10599	0.11306	1236.21	0.20242	0.22762
	3430.92	0.04693	0.04184	1234.28	0.16231	0.14583		3342.21	0.10633	0.11335	1234.28	0.19357	0.21748
	3428.99	0.04716	0.04213	1232.35	0.15537	0.13973		3340.28	0.10676	0.11365	1232.35	0.18462	0.20689
	3427.06	0.04731	0.04221	1230.43	0.14849	0.13371		3338.35	0.10708	0.11401	1230.43	0.17602	0.19647
	3425.13	0.04728	0.04204	1228.5	0.1421	0.12826		3336.42	0.10732	0.11432	1228.5	0.16808	0.18672
	3423.21	0.04718	0.0419	1226.57	0.13644	0.1236		3334.49	0.10765	0.11454	1226.57	0.16091	0.17783
	3421.28	0.04724	0.04198	1224.64	0.13157	0.11966		3332.56	0.10806	0.11484	1224.64	0.15458	0.16989
	3419.35	0.04737	0.04214	1222.71	0.12724	0.11613		3330.63	0.10826	0.11529	1222.71	0.14909	0.16291
	3417.42	0.04739	0.04225	1220.78	0.12294	0.11263		3328.71	0.10827	0.11584	1220.78	0.14419	0.15661
	3415.49	0.0473	0.04226	1218.85	0.1183	0.10898		3326.78	0.10844	0.11637	1218.85	0.13961	0.15067
	3413.56	0.04722	0.0422	1216.93	0.11339	0.10528		3324.85	0.10884	0.11672	1216.93	0.13529	0.14513
	3411.63	0.04719	0.04217	1215	0.10856	0.10175		3322.92	0.10932	0.11699	1215	0.13133	0.14014
	3409.71	0.04716	0.04214	1213.07	0.10411	0.09857		3320.99	0.10971	0.11732	1213.07	0.1279	0.13583
	3407.78	0.04715	0.04205	1211.14	0.10025	0.09587		3319.06	0.11001	0.11774	1211.14	0.12516	0.13232
	3405.85	0.04724	0.04203	1209.21	0.09702	0.09366		3317.13	0.1104	0.11821	1209.21	0.12321	0.12978
	3403.92	0.04736	0.04218	1207.28	0.09426	0.09189		3315.21	0.11078	0.11857	1207.28	0.12208	0.12823
	3401.99	0.04746	0.0424	1205.35	0.09179	0.09045		3313.28	0.111	0.11876	1205.35	0.12163	0.1275
	3400.06	0.04757	0.0426	1203.43	0.08941	0.08917		3311.35	0.11116	0.11886	1203.43	0.12152	0.12722
	3398.13	0.04764	0.04265	1201.5	0.08695	0.08784		3309.42	0.11132	0.11894	1201.5	0.12127	0.1269
	3396.21	0.0476	0.04255	1199.57	0.08425	0.0863		3307.49	0.11135	0.11893	1199.57	0.12052	0.12613
	3394.28	0.0476	0.0425	1197.64	0.08127	0.08451		3305.56	0.11135	0.11889	1197.64	0.11911	0.12468
	3392.35	0.04769	0.04254	1195.71	0.07799	0.08244		3303.63	0.11144	0.11895	1195.71	0.11712	0.12253
	3390.42	0.04771	0.04259	1193.78	0.07458	0.08016		3301.71	0.11158	0.11908	1193.78	0.11477	0.11986
	3388.49	0.04766	0.04267	1191.85	0.07118	0.07783		3299.78	0.11166	0.11918	1191.85	0.11221	0.11689
	3386.56	0.04768	0.04268	1189.93	0.06794	0.07562		3297.85	0.11165	0.11927	1189.93	0.10954	0.11382
	3384.63	0.04781	0.0427	1188	0.06503	0.0736		3295.92	0.11163	0.11932	1188	0.10696	0.1109
	3382.71	0.04795	0.04281	1186.07	0.06262	0.07184		3293.99	0.11164	0.11926	1186.07	0.10471	0.10833
	3380.78	0.04805	0.04286	1184.14	0.0608	0.07043		3292.06	0.11161	0.11913	1184.14	0.1029	0.10627
	3378.85	0.04807	0.04276	1182.21	0.05959	0.0694		3290.13	0.11144	0.11903	1182.21	0.10156	0.1048
	3376.92	0.04805	0.0427	1180.28	0.05886	0.06872		3288.21	0.11105	0.11891	1180.28	0.1006	0.10377
	3374.99	0.04802	0.04273	1178.35	0.05839	0.06818		3286.28	0.11052	0.11868	1178.35	0.09985	0.10295
	3373.06	0.04806	0.04275	1176.43	0.05791	0.06762		3284.35	0.11008	0.1183	1176.43	0.0994	0.10237
	3371.13	0.04819	0.04284	1174.5	0.05726	0.06692		3282.42	0.1099	0.11794	1174.5	0.09951	0.10235
	3369.21	0.04843	0.043	1172.57	0.05625	0.06587		3280.49	0.10988	0.11772	1172.57	0.10034	0.10305
	3367.28	0.04868	0.04317	1170.64	0.05464	0.0643		3278.56	0.10984	0.11767	1170.64	0.10144	0.10397
	3365.35	0.04877	0.04332	1168.71	0.05229	0.06217		3276.63	0.10971	0.11763	1168.71	0.10175	0.10395
	3363.42	0.04873	0.04341	1166.78	0.04928	0.05962		3274.71	0.10938	0.11727	1166.78	0.10027	0.10186
	3361.49	0.04868	0.0434	1164.85	0.04592	0.05685		3272.78	0.10892	0.1166	1164.85	0.09656	0.09732
	3359.56	0.04873	0.0434	1162.93	0.04253	0.05406		3270.85	0.10855	0.11602	1162.93	0.091	0.09089
	3357.63	0.04896	0.04353	1161	0.0395	0.05156		3268.92	0.10821	0.11564	1161	0.08481	0.08397
	3355.71	0.04924	0.04369	1159.07	0.03714	0.04968		3266.99	0.10777	0.11522	1159.07	0.07932	0.07793
	3353.78	0.04928	0.04366	1157.14	0.03549	0.04844		3265.06	0.10732	0.11459	1157.14	0.0752	0.07336
	3351.85	0.04924	0.04361	1155.21	0.03455	0.04779		3263.13	0.10692	0.11385	1155.21	0.07238	0.0702
	3349.92	0.04942	0.04382	1153.28	0.03436	0.04772		3261.21	0.10647	0.1133	1153.28	0.07058	0.06824
	3347.99	0.0497	0.04408	1151.35	0.03483	0.04822		3259.28	0.10604	0.11295	1151.35	0.06957	0.06721
	3346.06	0.04983	0.04409	1149.43	0.0358	0.0492		3257.35	0.10563	0.11256	1149.43	0.06916	0.06688
	3344.13	0.04983	0.04396	1147.5	0.03728	0.05062		3255.42	0.10514	0.11204	1147.5	0.06921	0.0671
	3342.21	0.04983	0.04395	1145.57	0.03936	0.05255		3253.49	0.10454	0.11145	1145.57	0.06969	0.06784
	3340.28	0.04999	0.04419	1143.64	0.04207	0.0551		3251.56	0.10389	0.11084	1143.64	0.07061	0.06914
	3338.35	0.05036	0.04449	1141.71	0.04552	0.05832		3249.63	0.10321	0.11017	1141.71	0.07194	0.07105
	3336.42	0.05066	0.04461	1139.78	0.04979	0.06226		3247.71	0.10246	0.10939	1139.78	0.0737	0.07351
	3334.49	0.05086	0.04457	1137.85	0.05496	0.06698		3245.78	0.10177	0.1086	1137.85	0.07595	0.07651
	3332.56	0.05107	0.04451	1135.93	0.06106	0.07236		3243.85	0.10122	0.10787	1135.93	0.0787	0.08004
	3330.63	0.05119	0.04451	1134	0.06793	0.0781		3241.92	0.10069	0.10719	1134	0.08177	0.08395
	3328.71	0.05122	0.04465	1132.07	0.07523	0.08384		3239.99	0.10005	0.10663	1132.07	0.08499	0.08801
	3326.78	0.0513	0.04493	1130.14	0.08258	0.08932		3238.06	0.09944	0.1061	1130.14	0.08829	0.09206
	3324.85	0.05145	0.04515	1128.21	0.08967	0.09438		3236.13	0.09901	0.10548	1128.21	0.09159	0.09601
	3322.92	0.05159	0.04531	1126.28	0.09618	0.09884		3234.21	0.09866	0.10486	1126.28	0.09473	0.09965
	3320.99	0.05163	0.04543	1124.35	0.10172	0.10249		3232.28	0.09813	0.10435	1124.35	0.09751	0.10282
	3319.06	0.0516	0.04555	1122.43	0.10609	0.10528		3230.35	0.09746	0.1038	1122.43	0.09975	0.10547
	3317.13	0.05173	0.04575	1120.5	0.10931	0.10729		3228.42	0.09691	0.10316	1120.5	0.10154	0.10768
	3315.21	0.05195	0.04594	1118.57	0.11145	0.10857		3226.49	0.09659	0.10257	1118.57	0.10301	0.10947
	3313.28	0.05207	0.04596	1116.64	0.1125	0.10919		3224.56	0.09638	0.10209	1116.64	0.10412	0.11073
	3311.35	0.05208	0.04584	1114.71	0.1129	0.10956		3222.63	0.09608	0.10174	1114.71	0.10495	0.11154
	3309.42	0.05205	0.04565	1112.78	0.11365	0.11036		3220.71	0.09557	0.10145	1112.78	0.10583	0.11248
	3307.49	0.05199	0.04549	1110.85	0.11561	0.11216		3218.78	0.09496	0.10107	1110.85	0.10713	0.11412
	3305.56	0.05197	0.0455	1108.93	0.11908	0.11513		3216.85	0.09439	0.10052	1108.93	0.10907	0.11664
	3303.63	0.0521	0.04558	1107	0.1238	0.119		3214.92	0.09374	0.09974	1107	0.11156	0.11995
	3301.71	0.0523	0.04555	1105.07	0.12917	0.12334		3212.99	0.09297	0.09885	1105.07	0.11442	0.1238
	3299.78	0.05235	0.04555	1103.14	0.13448	0.12765		3211.06	0.09237	0.09812	1103.14	0.11746	0.1278
	3297.85	0.05226	0.0457	1101.21	0.13927	0.1315		3209.13	0.0919	0.09746	1101.21	0.12051	0.13166
	3295.92	0.05221	0.04582	1099.28	0.1433	0.13476		3207.21	0.09123	0.09659	1099.28	0.12344	0.13523
	3293.99	0.05221	0.04572	1097.35	0.14647	0.13736		3205.28	0.09038	0.09559	1097.35	0.12617	0.13846
	3292.06	0.05209	0.04549	1095.43	0.14875	0.13921		3203.35	0.08948	0.09469	1095.43	0.12867	0.14137
	3290.13	0.05185	0.04532	1093.5	0.15016	0.14036		3201.42	0.08849	0.09391	1093.5	0.13093	0.144
	3288.21	0.05156	0.04518	1091.57	0.15086	0.14093		3199.49	0.08752	0.09311	1091.57	0.13297	0.14633
	3286.28	0.05131	0.04497	1089.64	0.15104	0.14095		3197.56	0.08668	0.09217	1089.64	0.13474	0.14823
	3284.35	0.05113	0.04476	1087.71	0.15077	0.1405		3195.63	0.08587	0.09112	1087.71	0.13615	0.14961
	3282.42	0.05097	0.04471	1085.78	0.14995	0.13963		3193.71	0.08493	0.0901	1085.78	0.13705	0.15051
	3280.49	0.05077	0.04473	1083.85	0.1484	0.13824		3191.78	0.0838	0.08903	1083.85	0.1374	0.15085
	3278.56	0.05061	0.04464	1081.93	0.146	0.13612		3189.85	0.08263	0.08784	1081.93	0.13716	0.15031
	3276.63	0.05053	0.04449	1080	0.14255	0.13308		3187.92	0.08167	0.08671	1080	0.13605	0.14858
	3274.71	0.05036	0.04437	1078.07	0.13807	0.12921		3185.99	0.08089	0.08581	1078.07	0.1339	0.14563
	3272.78	0.0501	0.04418	1076.14	0.13303	0.12493		3184.06	0.08007	0.08499	1076.14	0.13091	0.14173
	3270.85	0.04984	0.0439	1074.21	0.12789	0.12074		3182.13	0.07913	0.08401	1074.21	0.1274	0.13721
	3268.92	0.04959	0.04357	1072.28	0.12284	0.11683		3180.21	0.07816	0.08292	1072.28	0.12367	0.13236
	3266.99	0.04924	0.04329	1070.35	0.11802	0.11325		3178.28	0.07733	0.08196	1070.35	0.11999	0.12755
	3265.06	0.04877	0.04315	1068.43	0.11371	0.11006		3176.35	0.0767	0.08128	1068.43	0.11664	0.12312
	3263.13	0.04834	0.04303	1066.5	0.10995	0.10727		3174.42	0.07617	0.08083	1066.5	0.11369	0.11933
	3261.21	0.04816	0.04281	1064.57	0.10656	0.10487		3172.49	0.07567	0.08036	1064.57	0.11106	0.11615
	3259.28	0.04816	0.04255	1062.64	0.10347	0.1028		3170.56	0.07514	0.07975	1062.64	0.1087	0.11338
	3257.35	0.0481	0.04227	1060.71	0.10074	0.101		3168.63	0.07466	0.0792	1060.71	0.10659	0.11093
	3255.42	0.04787	0.04192	1058.78	0.09833	0.09944		3166.71	0.07435	0.07887	1058.78	0.10474	0.10876
	3253.49	0.04746	0.04157	1056.85	0.09629	0.09804		3164.78	0.07414	0.07863	1056.85	0.10311	0.10694
	3251.56	0.04702	0.04139	1054.93	0.0946	0.09683		3162.85	0.07381	0.07834	1054.93	0.10165	0.10541
	3249.63	0.04667	0.04126	1053	0.09322	0.09583		3160.92	0.07342	0.07807	1053	0.10037	0.10409
	3247.71	0.04628	0.04092	1051.07	0.09216	0.09512		3158.99	0.07318	0.07785	1051.07	0.09931	0.10301
	3245.78	0.04583	0.04043	1049.14	0.09133	0.09463		3157.06	0.07303	0.07769	1049.14	0.09838	0.10218
	3243.85	0.04546	0.04003	1047.21	0.09057	0.09414		3155.13	0.07287	0.07757	1047.21	0.09749	0.10143
	3241.92	0.04517	0.03982	1045.28	0.08975	0.09349		3153.21	0.07274	0.07744	1045.28	0.09658	0.10064
	3239.99	0.04494	0.03978	1043.35	0.08873	0.09261		3151.28	0.07249	0.07713	1043.35	0.09566	0.09971
	3238.06	0.0448	0.03974	1041.43	0.08745	0.09158		3149.35	0.07198	0.07659	1041.43	0.09473	0.09862
	3236.13	0.04463	0.03958	1039.5	0.08589	0.09042		3147.42	0.07141	0.07598	1039.5	0.09366	0.09737
	3234.21	0.04434	0.03929	1037.57	0.08384	0.08888		3145.49	0.07091	0.07548	1037.57	0.09227	0.09581
	3232.28	0.04397	0.03895	1035.64	0.08115	0.08685		3143.56	0.07039	0.07505	1035.64	0.09041	0.09375
	3230.35	0.0436	0.03859	1033.71	0.07792	0.0844		3141.63	0.06981	0.07453	1033.71	0.08809	0.09109
	3228.42	0.04332	0.03824	1031.78	0.07445	0.08164		3139.71	0.06912	0.07385	1031.78	0.08537	0.08786
	3226.49	0.04318	0.03803	1029.85	0.07161	0.07919		3137.78	0.06843	0.0731	1029.85	0.08249	0.08448
	3224.56	0.0432	0.03804	1027.93	0.07136	0.07867		3135.85	0.06788	0.07249	1027.93	0.08046	0.08216
	3222.63	0.04326	0.03812	1026	0.07555	0.08156		3133.92	0.06738	0.07194	1026	0.08066	0.08237
	3220.71	0.04319	0.03808	1024.07	0.08377	0.08746		3131.99	0.06681	0.07136	1024.07	0.08338	0.08547
	3218.78	0.04291	0.03791	1022.14	0.09376	0.09462		3130.06	0.06623	0.07082	1022.14	0.08759	0.09055
	3216.85	0.04256	0.03766	1020.21	0.1036	0.1017		3128.13	0.06575	0.07046	1020.21	0.09225	0.09645
	3214.92	0.04218	0.03738	1018.28	0.11156	0.10736		3126.21	0.06535	0.07014	1018.28	0.09665	0.10197
	3212.99	0.04183	0.03709	1016.35	0.11522	0.10966		3124.28	0.06505	0.06975	1016.35	0.09976	0.1056
	3211.06	0.04154	0.03679	1014.43	0.11348	0.10778		3122.35	0.0648	0.06938	1014.43	0.10067	0.10622
	3209.13	0.04118	0.03644	1012.5	0.10812	0.10325		3120.42	0.06446	0.06904	1012.5	0.09969	0.10434
	3207.21	0.04069	0.03604	1010.57	0.10209	0.09847		3118.49	0.06403	0.06867	1010.57	0.09804	0.10173
	3205.28	0.04025	0.03572	1008.64	0.09719	0.0948		3116.56	0.06376	0.06845	1008.64	0.09679	0.09991
	3203.35	0.03995	0.03547	1006.71	0.09383	0.09241		3114.63	0.06377	0.06853	1006.71	0.09678	0.09972
	3201.42	0.03963	0.03515	1004.78	0.09181	0.09098		3112.71	0.06384	0.06865	1004.78	0.09842	0.10141
	3199.49	0.03916	0.03479	1002.85	0.09053	0.0901		3110.78	0.06386	0.06863	1002.85	0.10086	0.10403
	3197.56	0.03866	0.03444	1000.93	0.08907	0.08912		3108.85	0.06387	0.06858	1000.93	0.10195	0.10527
	3195.63	0.03823	0.03413	998.997	0.08683	0.08758		3106.92	0.06383	0.0686	998.997	0.10031	0.10348
	3193.71	0.03789	0.03382	997.069	0.08419	0.08572		3104.99	0.0638	0.06875	997.069	0.09693	0.09969
	3191.78	0.03752	0.03341	995.14	0.08198	0.0842		3103.06	0.06387	0.06889	995.14	0.09393	0.09633
	3189.85	0.03702	0.03295	993.212	0.08056	0.08328		3101.13	0.06385	0.0688	993.212	0.09237	0.09465
	3187.92	0.03653	0.03259	991.283	0.07978	0.08283		3099.21	0.06368	0.06863	991.283	0.092	0.09433
	3185.99	0.03623	0.03235	989.355	0.07935	0.08264		3097.28	0.06364	0.06868	989.355	0.09221	0.0946
	3184.06	0.03606	0.0322	987.426	0.07906	0.08261		3095.35	0.06379	0.06887	987.426	0.09261	0.09504
	3182.13	0.03577	0.03204	985.497	0.07884	0.08267		3093.42	0.06394	0.06902	985.497	0.09302	0.09555
	3180.21	0.03529	0.03173	983.569	0.07871	0.08272		3091.49	0.06408	0.06916	983.569	0.09329	0.09592
	3178.28	0.03487	0.03137	981.64	0.07873	0.08281		3089.56	0.06419	0.06927	981.64	0.09332	0.096
	3176.35	0.03464	0.03116	979.712	0.07908	0.0831		3087.63	0.06426	0.06934	979.712	0.09322	0.09598
	3174.42	0.03457	0.03105	977.783	0.08	0.08376		3085.71	0.06433	0.06942	977.783	0.09325	0.09612
	3172.49	0.03451	0.03087	975.855	0.08145	0.08485		3083.78	0.0644	0.06953	975.855	0.09355	0.09648
	3170.56	0.03435	0.03064	973.926	0.08316	0.08619		3081.85	0.06437	0.06955	973.926	0.09404	0.09693
	3168.63	0.03417	0.03047	971.997	0.08481	0.08735		3079.92	0.06426	0.06946	971.997	0.09456	0.09737
	3166.71	0.03404	0.03037	970.069	0.08597	0.08789		3077.99	0.0641	0.06936	970.069	0.09488	0.09763
	3164.78	0.03391	0.03037	968.14	0.0862	0.0877		3076.06	0.06394	0.06925	968.14	0.09479	0.09744
	3162.85	0.0338	0.03041	966.212	0.08548	0.08689		3074.13	0.06375	0.06905	966.212	0.09427	0.09666
	3160.92	0.03372	0.03037	964.283	0.08413	0.08567		3072.21	0.06356	0.06879	964.283	0.0934	0.09545
	3158.99	0.03356	0.03021	962.355	0.08253	0.08429		3070.28	0.06333	0.0685	962.355	0.09227	0.09403
	3157.06	0.03337	0.03002	960.426	0.08084	0.08294		3068.35	0.06294	0.06805	960.426	0.09104	0.0926
	3155.13	0.03327	0.02989	958.498	0.0792	0.08167		3066.42	0.06238	0.06742	958.498	0.08989	0.09127
	3153.21	0.03329	0.02989	956.569	0.07768	0.0805		3064.49	0.06171	0.06677	956.569	0.08888	0.09011
	3151.28	0.03332	0.02992	954.64	0.0763	0.07949		3062.56	0.06094	0.06608	954.64	0.08812	0.08919
	3149.35	0.03318	0.02974	952.712	0.07509	0.07874		3060.63	0.06016	0.06533	952.712	0.08771	0.08869
	3147.42	0.03299	0.0294	950.783	0.07413	0.07821		3058.71	0.05951	0.0647	950.783	0.08773	0.08864
	3145.49	0.03286	0.02912	948.855	0.07343	0.07773		3056.78	0.05901	0.06419	948.855	0.08811	0.08899
	3143.56	0.03262	0.02901	946.926	0.07294	0.07729		3054.85	0.05846	0.06356	946.926	0.08881	0.08979
	3141.63	0.03228	0.02896	944.998	0.07261	0.07707		3052.92	0.05778	0.06276	944.998	0.08996	0.0911
	3139.71	0.032	0.0288	943.069	0.07241	0.077		3050.99	0.05712	0.06205	943.069	0.09144	0.09274
	3137.78	0.03176	0.02853	941.14	0.07225	0.07688		3049.06	0.05656	0.06143	941.14	0.09287	0.09435
	3135.85	0.03159	0.02833	939.212	0.07208	0.07668		3047.14	0.05604	0.06075	939.212	0.09412	0.09571
	3133.92	0.03155	0.0282	937.283	0.07192	0.07646		3045.21	0.05557	0.06012	937.283	0.09523	0.09688
	3131.99	0.03145	0.02801	935.355	0.07171	0.07624		3043.28	0.05516	0.05958	935.355	0.09612	0.09789
	3130.06	0.03123	0.02787	933.426	0.0714	0.07602		3041.35	0.05474	0.05916	933.426	0.09677	0.09864
	3128.13	0.03105	0.02784	931.498	0.07102	0.07576		3039.42	0.05434	0.05886	931.498	0.09723	0.09906
	3126.21	0.03095	0.02783	929.569	0.07058	0.07544		3037.49	0.05395	0.05857	929.569	0.09754	0.0992
	3124.28	0.03084	0.02773	927.64	0.07011	0.07516		3035.56	0.05346	0.05813	927.64	0.09765	0.09924
	3122.35	0.03077	0.02753	925.712	0.06955	0.07487		3033.64	0.05285	0.05756	925.712	0.09754	0.09917
	3120.42	0.03065	0.02731	923.783	0.06885	0.07443		3031.71	0.05221	0.05694	923.783	0.09723	0.09891
	3118.49	0.03038	0.02714	921.855	0.06814	0.07398		3029.78	0.05157	0.05627	921.855	0.09683	0.09852
	3116.56	0.03025	0.02709	919.926	0.06756	0.07362		3027.85	0.05096	0.0555	919.926	0.09649	0.09813
	3114.63	0.03051	0.02724	917.998	0.06706	0.0733		3025.92	0.05038	0.05473	917.998	0.09623	0.09779
	3112.71	0.03085	0.02744	916.069	0.06661	0.07303		3023.99	0.04981	0.05405	916.069	0.09599	0.09756
	3110.78	0.03096	0.02756	914.14	0.06628	0.07291		3022.06	0.04923	0.05346	914.14	0.09579	0.09741
	3108.85	0.03096	0.02768	912.212	0.06613	0.07297		3020.14	0.04861	0.05284	912.212	0.09564	0.09724
	3106.92	0.03104	0.02782	910.283	0.06613	0.07306		3018.21	0.04799	0.05221	910.283	0.09551	0.09705
	3104.99	0.03121	0.02791	908.355	0.06627	0.07322		3016.28	0.04749	0.05168	908.355	0.09548	0.09703
	3103.06	0.03131	0.02794	906.426	0.06664	0.07362		3014.35	0.04704	0.05124	906.426	0.09568	0.09733
	3101.13	0.03128	0.02785	904.498	0.06734	0.07427		3012.42	0.04651	0.05074	904.498	0.09619	0.09796
	3099.21	0.03125	0.0277	902.569	0.06821	0.07492		3010.49	0.04594	0.05016	902.569	0.09697	0.09892
	3097.28	0.0313	0.02762	900.641	0.06899	0.07541		3008.56	0.04539	0.04963	900.641	0.09796	0.10011
	3095.35	0.03122	0.02764	898.712	0.06951	0.07574		3006.64	0.04489	0.04923	898.712	0.09913	0.10142
	3093.42	0.03102	0.02772	896.783	0.06977	0.07593		3004.71	0.04451	0.04889	896.783	0.10041	0.10279
	3091.49	0.031	0.02788	894.855	0.06982	0.076		3002.78	0.04417	0.04842	894.855	0.10171	0.10418
	3089.56	0.03112	0.02801	892.926	0.06979	0.07597		3000.85	0.04379	0.04782	892.926	0.10296	0.10553
	3087.63	0.03122	0.02798	890.998	0.0698	0.07595		2998.92	0.04345	0.04736	890.998	0.10412	0.10682
	3085.71	0.03139	0.02799	889.069	0.06999	0.07612		2996.99	0.04316	0.04708	889.069	0.1053	0.10811
	3083.78	0.03161	0.02813	887.141	0.07057	0.07668		2995.06	0.04286	0.04685	887.141	0.10653	0.10957
	3081.85	0.03161	0.02821	885.212	0.07191	0.07775		2993.14	0.04259	0.04663	885.212	0.10781	0.11141
	3079.92	0.03145	0.0281	883.283	0.07433	0.07953		2991.21	0.0424	0.0465	883.283	0.10934	0.11379
	3077.99	0.03138	0.02786	881.355	0.07796	0.08229		2989.28	0.04224	0.04643	881.355	0.11142	0.11678
	3076.06	0.03137	0.02768	879.426	0.08288	0.08619		2987.35	0.04214	0.04637	879.426	0.1142	0.1205
	3074.13	0.03128	0.02766	877.498	0.08949	0.09165		2985.42	0.04211	0.0463	877.498	0.11791	0.12535
	3072.21	0.03122	0.0277	875.569	0.09882	0.09967		2983.49	0.0421	0.0462	875.569	0.12313	0.13195
	3070.28	0.03128	0.02774	873.641	0.11012	0.10952		2981.56	0.04209	0.04612	873.641	0.12978	0.14
	3068.35	0.03129	0.0277	871.712	0.11794	0.11637		2979.64	0.0421	0.04615	871.712	0.13556	0.14656
	3066.42	0.03108	0.02757	869.783	0.11718	0.1158		2977.71	0.04219	0.04629	869.783	0.13786	0.14848
	3064.49	0.03071	0.02733	867.855	0.11027	0.10996		2975.78	0.04238	0.04646	867.855	0.13694	0.14641
	3062.56	0.03028	0.02704	865.926	0.10298	0.10384		2973.85	0.04258	0.04661	865.926	0.13484	0.14318
	3060.63	0.02993	0.02677	863.998	0.09773	0.09948		2971.92	0.04279	0.04675	863.998	0.13255	0.14014
	3058.71	0.02978	0.02656	862.069	0.09418	0.09653		2969.99	0.04306	0.04686	862.069	0.12995	0.13705
	3056.78	0.02967	0.02635	860.141	0.09169	0.09447		2968.06	0.04333	0.04688	860.141	0.12682	0.13342
	3054.85	0.02937	0.0261	858.212	0.08986	0.09305		2966.14	0.04358	0.04683	858.212	0.12324	0.12925
	3052.92	0.029	0.02587	856.284	0.08855	0.0921		2964.21	0.04386	0.04676	856.284	0.11937	0.12485
	3050.99	0.02875	0.02569	854.355	0.08794	0.09161		2962.28	0.04411	0.0467	854.355	0.11562	0.12063
	3049.06	0.02854	0.02554	852.426	0.08844	0.09196		2960.35	0.04428	0.04663	852.426	0.11261	0.11715
	3047.14	0.02824	0.02532	850.498	0.09018	0.09339		2958.42	0.04433	0.04646	850.498	0.11064	0.11491
	3045.21	0.02788	0.02503	848.569	0.09241	0.09525		2956.49	0.04419	0.04619	848.569	0.10962	0.11374
	3043.28	0.02751	0.02473	846.641	0.09371	0.09624		2954.56	0.04398	0.0459	846.641	0.1091	0.11298
	3041.35	0.02722	0.02449	844.712	0.09332	0.09574		2952.64	0.0438	0.04569	844.712	0.1085	0.11214
	3039.42	0.02704	0.02433	842.784	0.09161	0.09421		2950.71	0.04357	0.04547	842.784	0.10764	0.11114
	3037.49	0.02698	0.02424	840.855	0.08934	0.09237		2948.78	0.04325	0.04515	840.855	0.10676	0.11002
	3035.56	0.02685	0.02407	838.926	0.08716	0.09062		2946.85	0.04289	0.0448	838.926	0.10611	0.10899
	3033.64	0.02652	0.02383	836.998	0.08535	0.08912		2944.92	0.04256	0.04454	836.998	0.10589	0.10848
	3031.71	0.02611	0.02362	835.069	0.08392	0.08789		2942.99	0.0424	0.0444	835.069	0.10626	0.10872
	3029.78	0.02579	0.02343	833.141	0.08279	0.08699		2941.06	0.0425	0.04429	833.141	0.10732	0.10969
	3027.85	0.02558	0.02324	831.212	0.082	0.08655		2939.14	0.04281	0.0441	831.212	0.10916	0.11151
	3025.92	0.02542	0.0231	829.284	0.08174	0.08654		2937.21	0.04322	0.04387	829.284	0.11179	0.1143
	3023.99	0.02526	0.02302	827.355	0.08189	0.08661		2935.28	0.04377	0.04377	827.355	0.11481	0.11765
	3022.06	0.02514	0.02292	825.426	0.08201	0.08659		2933.35	0.04448	0.0438	825.426	0.1176	0.12073
	3020.14	0.02512	0.02283	823.498	0.08188	0.08647		2931.42	0.04517	0.04379	823.498	0.11974	0.12294
	3018.21	0.02518	0.02278	821.569	0.08148	0.08607		2929.49	0.04574	0.04371	821.569	0.12096	0.12408
	3016.28	0.02519	0.02276	819.641	0.08086	0.08541		2927.56	0.04623	0.04365	819.641	0.1211	0.12414
	3014.35	0.02507	0.02271	817.712	0.08001	0.08463		2925.64	0.0466	0.04361	817.712	0.12017	0.12322
	3012.42	0.02487	0.02261	815.784	0.07885	0.08366		2923.71	0.04667	0.04349	815.784	0.11849	0.12145
	3010.49	0.02467	0.02251	813.855	0.07763	0.08267		2921.78	0.04637	0.04325	813.855	0.11675	0.11933
	3008.56	0.02454	0.02242	811.926	0.07677	0.08199		2919.85	0.04582	0.04301	811.926	0.11555	0.11767
	3006.64	0.02452	0.02235	809.998	0.07622	0.08165		2917.92	0.04506	0.04277	809.998	0.11506	0.11688
	3004.71	0.0245	0.02232	808.069	0.07587	0.08156		2915.99	0.0441	0.04243	808.069	0.11527	0.117
	3002.78	0.02435	0.02229	806.141	0.07598	0.08179		2914.06	0.04313	0.04209	806.141	0.11643	0.11835
	3000.85	0.0242	0.02224	804.212	0.07666	0.08235		2912.14	0.04237	0.04184	804.212	0.11884	0.12125
	2998.92	0.02421	0.02223	802.284	0.07767	0.08319		2910.21	0.04185	0.04169	802.284	0.12255	0.12547
	2996.99	0.02429	0.0223	800.355	0.07919	0.08442		2908.28	0.04146	0.04158	800.355	0.12758	0.13084
	2995.06	0.02429	0.02233	798.427	0.08206	0.08651		2906.35	0.04111	0.0414	798.427	0.13408	0.13788
	2993.14	0.02432	0.02232	796.498	0.08689	0.09005		2904.42	0.04082	0.04115	796.498	0.14216	0.14705
	2991.21	0.02445	0.0224	794.569	0.09306	0.09481		2902.49	0.04042	0.04089	794.569	0.15177	0.15796
	2989.28	0.0246	0.0226	792.641	0.0989	0.0994		2900.56	0.03981	0.0406	792.641	0.16233	0.16958
	2987.35	0.02473	0.0228	790.712	0.10316	0.10271		2898.64	0.03916	0.04031	790.712	0.17267	0.18087
	2985.42	0.02489	0.02295	788.784	0.10567	0.10464		2896.71	0.03868	0.04008	788.784	0.18174	0.19085
	2983.49	0.02508	0.02306	786.855	0.10663	0.10542		2894.78	0.03835	0.03988	786.855	0.18904	0.19879
	2981.56	0.02526	0.02314	784.927	0.10617	0.1051		2892.85	0.03807	0.03965	784.927	0.19411	0.20424
	2979.64	0.02553	0.0233	782.998	0.10441	0.10372		2890.92	0.03779	0.03943	782.998	0.19631	0.20661
	2977.71	0.02595	0.02361	781.069	0.10151	0.10143		2888.99	0.03752	0.03929	781.069	0.19505	0.20511
	2975.78	0.02642	0.02399	779.141	0.09776	0.09848		2887.06	0.03724	0.0392	779.141	0.19038	0.19977
	2973.85	0.02682	0.02434	777.212	0.09358	0.09513		2885.14	0.03693	0.03909	777.212	0.18344	0.19193
	2971.92	0.02715	0.0246	775.284	0.08933	0.09168		2883.21	0.03661	0.03888	775.284	0.17586	0.18327
	2969.99	0.02733	0.0247	773.355	0.08525	0.08842		2881.28	0.0364	0.03868	773.355	0.16858	0.17472
	2968.06	0.02728	0.0247	771.427	0.08145	0.0855		2879.35	0.03631	0.03858	771.427	0.16164	0.16648
	2966.14	0.02713	0.02466	769.498	0.07771	0.08278		2877.42	0.03621	0.03854	769.498	0.15467	0.15847
	2964.21	0.027	0.02458	767.569	0.07393	0.08		2875.49	0.03614	0.03852	767.569	0.14763	0.1506
	2962.28	0.02686	0.02447	765.641	0.07033	0.07722		2873.56	0.03619	0.03846	765.641	0.14093	0.14309
	2960.35	0.02663	0.02435	763.712	0.06711	0.07466		2871.64	0.0363	0.03831	763.712	0.13505	0.13636
	2958.42	0.02628	0.02416	761.784	0.06433	0.07238		2869.71	0.03639	0.03819	761.784	0.13017	0.1307
	2956.49	0.02588	0.02385	759.855	0.06182	0.07035		2867.78	0.03648	0.03819	759.855	0.12616	0.12611
	2954.56	0.02556	0.02356	757.927	0.0595	0.06866		2865.85	0.03653	0.03827	757.927	0.12293	0.12243
	2952.64	0.02534	0.02343	755.998	0.05744	0.06729		2863.92	0.0366	0.03831	755.998	0.12033	0.11964
	2950.71	0.02509	0.02336	754.069	0.05562	0.06608		2861.99	0.03684	0.03831	754.069	0.1184	0.11784
	2948.78	0.02478	0.02324	752.141	0.05406	0.06506		2860.06	0.03726	0.03833	752.141	0.11725	0.1169
	2946.85	0.02449	0.02305	750.212	0.05282	0.06416		2858.14	0.03772	0.03829	750.212	0.1167	0.1165
	2944.92	0.02423	0.02285	748.284	0.05205	0.06337		2856.21	0.03812	0.03819	748.284	0.11671	0.11668
	2942.99	0.02393	0.02266	746.355	0.05185	0.06298		2854.28	0.03837	0.03817	746.355	0.1174	0.11772
	2941.06	0.02362	0.02245	744.427	0.05255	0.06339		2852.35	0.03834	0.03817	744.427	0.1189	0.11976
	2939.14	0.0233	0.02216	742.498	0.05502	0.06526		2850.42	0.03798	0.038	742.498	0.12165	0.12318
	2937.21	0.02303	0.02184	740.57	0.0606	0.06966		2848.49	0.03739	0.0377	740.57	0.1262	0.12885
	2935.28	0.02288	0.02164	738.641	0.07023	0.07732		2846.56	0.03667	0.03741	738.641	0.13291	0.13734
	2933.35	0.0228	0.0215	736.712	0.08381	0.08815		2844.64	0.03593	0.03716	736.712	0.14197	0.14848
	2931.42	0.02265	0.0213	734.784	0.10075	0.10171		2842.71	0.03527	0.03688	734.784	0.15333	0.16197
	2929.49	0.02242	0.02103	732.855	0.12023	0.11732		2840.78	0.03465	0.03652	732.855	0.1667	0.17768
	2927.56	0.02231	0.02084	730.927	0.14118	0.13421		2838.85	0.03406	0.03617	730.927	0.18155	0.19531
	2925.64	0.02241	0.0208	728.998	0.16316	0.15199		2836.92	0.0335	0.03591	728.998	0.19757	0.21442
	2923.71	0.02255	0.0208	727.07	0.18601	0.17028		2834.99	0.03306	0.0357	727.07	0.21489	0.23493
	2921.78	0.02262	0.0208	725.141	0.20789	0.18778		2833.06	0.03274	0.0355	725.141	0.23304	0.25635
	2919.85	0.02273	0.02087	723.212	0.22548	0.20224		2831.14	0.03249	0.0353	723.212	0.25047	0.27668
	2917.92	0.02289	0.02102	721.284	0.23658	0.2118		2829.21	0.03224	0.03513	721.284	0.26526	0.29356
	2915.99	0.02299	0.02117	719.355	0.24114	0.21611		2827.28	0.03199	0.03496	719.355	0.27606	0.30572
	2914.06	0.02309	0.0213	717.427	0.24058	0.2163		2825.35	0.03173	0.03477	717.427	0.28266	0.31298
	2912.14	0.0232	0.02144	715.498	0.23692	0.21377		2823.42	0.03153	0.03461	715.498	0.28582	0.31619
	2910.21	0.02329	0.02157	713.57	0.23154	0.20941		2821.49	0.03139	0.03444	713.57	0.28643	0.31658
	2908.28	0.0234	0.02167	711.641	0.22532	0.20412		2819.56	0.03133	0.03429	711.641	0.2853	0.31495
	2906.35	0.02349	0.02169	709.712	0.21906	0.19874		2817.64	0.03129	0.03422	709.712	0.28322	0.31202
	2904.42	0.02346	0.02161	707.784	0.21314	0.19359		2815.71	0.03114	0.03423	707.784	0.28041	0.30831
	2902.49	0.02331	0.02141	705.855	0.2075	0.18872		2813.78	0.03089	0.03419	705.855	0.27661	0.304
	2900.56	0.02302	0.02114	703.927	0.20201	0.18408		2811.85	0.0307	0.03405	703.927	0.27207	0.29913
	2898.64	0.02268	0.02091	701.998	0.19667	0.1796		2809.92	0.03067	0.03394	701.998	0.2677	0.29389
	2896.71	0.02241	0.02072	700.07	0.1916	0.17528		2807.99	0.03071	0.03391	700.07	0.26414	0.289
	2894.78	0.02222	0.02054	698.141	0.18705	0.17138		2806.06	0.03067	0.03385	698.141	0.26185	0.28557
	2892.85	0.02205	0.02042	696.212	0.18359	0.16846		2804.14	0.03053	0.03376	696.212	0.26171	0.28482
	2890.92	0.02191	0.02039	694.284	0.18171	0.16687		2802.21	0.03036	0.03368	694.284	0.2648	0.28778
	2888.99	0.02185	0.02038	692.355	0.18164	0.16666		2800.28	0.03021	0.03352	692.355	0.27169	0.29501
	2887.06	0.02186	0.02037	690.427	0.18307	0.16766		2798.35	0.03012	0.03333	690.427	0.28186	0.30584
	2885.14	0.02187	0.02042	688.498	0.18472	0.16898		2796.42	0.03006	0.03323	688.498	0.29315	0.31783
	2883.21	0.0218	0.02041	686.57	0.18479	0.16911		2794.49	0.02992	0.03319	686.57	0.30194	0.32717
	2881.28	0.0217	0.02033	684.641	0.18207	0.16715		2792.56	0.02982	0.03315	684.641	0.30443	0.32982
	2879.35	0.02162	0.02028	682.713	0.17677	0.1633		2790.64	0.02981	0.03309	682.713	0.29894	0.32367
	2877.42	0.02158	0.02025	680.784	0.1702	0.15836		2788.71	0.02978	0.03296	680.784	0.2874	0.31061
	2875.49	0.02156	0.02012	678.855	0.16366	0.1533		2786.78	0.02968	0.03277	678.855	0.27393	0.29524
	2873.56	0.02151	0.01997	676.927	0.15781	0.14876		2784.85	0.02953	0.03257	676.927	0.2617	0.28094
	2871.64	0.0214	0.01988	674.998	0.1529	0.1448		2782.92	0.02935	0.03241	674.998	0.25176	0.26884
	2869.71	0.02138	0.01986	673.07	0.14886	0.14132		2780.99	0.02919	0.03228	673.07	0.24393	0.25922
	2867.78	0.02142	0.01984	671.141	0.14559	0.1385		2779.06	0.02904	0.03207	671.141	0.23802	0.25211
	2865.85	0.02135	0.01977	669.213	0.14306	0.13644		2777.14	0.02886	0.03179	669.213	0.23357	0.24676
	2863.92	0.02119	0.01969	667.284	0.14113	0.13503		2775.21	0.02868	0.03163	667.284	0.23	0.24248
	2861.99	0.02111	0.01969	665.355	0.13942	0.13417		2773.28	0.02854	0.03164	665.355	0.22745	0.23944
	2860.06	0.02113	0.01971	663.427	0.13794	0.13349		2771.35	0.02839	0.03166	663.427	0.22603	0.23781
	2858.14	0.02106	0.01961	661.498	0.13697	0.13268		2769.42	0.02827	0.03165	661.498	0.22555	0.23745
	2856.21	0.02088	0.01939	659.57	0.13653	0.13186		2767.49	0.02822	0.03161	659.57	0.22559	0.23748
	2854.28	0.02078	0.01922	657.641	0.13632	0.13133		2765.56	0.02817	0.03149	657.641	0.22561	0.23724
	2852.35	0.02077	0.01915	655.713	0.13589	0.13083		2763.64	0.02805	0.0313	655.713	0.2253	0.23668
	2850.42	0.02075	0.01907	653.784	0.13486	0.13003		2761.71	0.02789	0.03109	653.784	0.22447	0.23561
	2848.49	0.0207	0.01898	651.855	0.13359	0.12916		2759.78	0.02776	0.03093	651.855	0.22317	0.23414
	2846.56	0.02067	0.01899	649.927	0.13265	0.1284		2757.85	0.02772	0.03087	649.927	0.22191	0.23275
	2844.64	0.02059	0.01906	647.998	0.13193	0.1276		2755.92	0.02777	0.03089	647.998	0.22121	0.23182
	2842.71	0.02043	0.01906	646.07	0.13108	0.12683		2753.99	0.02781	0.03086	646.07	0.22089	0.23134
	2840.78	0.02026	0.01894	644.141	0.13012	0.12629		2752.06	0.0278	0.03077	644.141	0.22046	0.23083
	2838.85	0.02013	0.01875	642.213	0.12934	0.12598		2750.14	0.02773	0.03068	642.213	0.2199	0.23008
	2836.92	0.02002	0.0186	640.284	0.12874	0.12566		2748.21	0.02763	0.03062	640.284	0.21932	0.22932
	2834.99	0.01993	0.01854	638.356	0.12802	0.12511		2746.28	0.02754	0.03058	638.356	0.21864	0.22859
	2833.06	0.01984	0.01853	636.427	0.12751	0.12465		2744.35	0.02745	0.03052	636.427	0.21813	0.22809
	2831.14	0.01974	0.01851	634.498	0.12808	0.12501		2742.42	0.02737	0.03046	634.498	0.21844	0.22837
	2829.21	0.01968	0.01848	632.57	0.12935	0.12596		2740.49	0.02729	0.03035	632.57	0.21926	0.2291
	2827.28	0.01967	0.0184	630.641	0.12969	0.12627		2738.56	0.02724	0.0302	630.641	0.21951	0.22928
	2825.35	0.01969	0.01831	628.713	0.12882	0.12573		2736.64	0.0272	0.03011	628.713	0.2192	0.22894
	2823.42	0.01959	0.01825	626.784	0.128	0.12518		2734.71	0.02715	0.03009	626.784	0.21922	0.22888
	2821.49	0.01939	0.0182	624.856	0.12759	0.12476		2732.78	0.02706	0.0301	624.856	0.21978	0.22929
	2819.56	0.01929	0.01818	622.927	0.12719	0.12436		2730.85	0.02702	0.03012	622.927	0.22031	0.22954
	2817.64	0.01932	0.01817	620.998	0.12675	0.1242		2728.92	0.02704	0.03007	620.998	0.22036	0.22932
	2815.71	0.01928	0.01811	619.07	0.12618	0.12413		2726.99	0.02703	0.02993	619.07	0.22015	0.22918
	2813.78	0.01921	0.01801	617.141	0.12558	0.12394		2725.06	0.02696	0.02982	617.141	0.22021	0.22937
	2811.85	0.01923	0.01792	615.213	0.12539	0.12381		2723.14	0.02684	0.02975	615.213	0.22077	0.2297
	2809.92	0.01934	0.01789	613.284	0.12582	0.12393		2721.21	0.02674	0.02968	613.284	0.22173	0.23033
	2807.99	0.01941	0.01795	611.356	0.1264	0.12409		2719.28	0.02669	0.02961	611.356	0.22265	0.23143
	2806.06	0.01934	0.01803	609.427	0.12647	0.12398		2717.35	0.02665	0.02956	609.427	0.22317	0.2326
	2804.14	0.01919	0.01802	607.498	0.12601	0.12368		2715.42	0.02659	0.02949	607.498	0.22357	0.23337
	2802.21	0.01908	0.01792	605.57	0.12556	0.12361		2713.49	0.02652	0.02941	605.57	0.22408	0.23391
	2800.28	0.01906	0.01782	603.641	0.12557	0.12386		2711.56	0.02646	0.02933	603.641	0.22454	0.23469
	2798.35	0.01907	0.01773	601.713	0.12588	0.124		2709.64	0.02639	0.02926	601.713	0.22516	0.23561
	2796.42	0.01903	0.01761	599.784	0.12584	0.12377		2707.71	0.02631	0.02918	599.784	0.22598	0.23615
	2794.49	0.01895	0.01751	597.856	0.12534	0.12338		2705.78	0.02622	0.02912	597.856	0.2267	0.23619
	2792.56	0.01889	0.01752	595.927	0.12508	0.12322		2703.85	0.02617	0.02913	595.927	0.22765	0.23643
	2790.64	0.01885	0.01755	593.998	0.12546	0.12358		2701.92	0.02619	0.02918	593.998	0.22912	0.23754
	2788.71	0.0188	0.01751	592.07	0.12607	0.1242		2699.99	0.02616	0.02919	592.07	0.23038	0.23928
	2786.78	0.01874	0.01741	590.141	0.12645	0.12459		2698.06	0.02613	0.02916	590.141	0.23121	0.24107
	2784.85	0.01867	0.0173	588.213	0.12687	0.12483		2696.14	0.02618	0.0291	588.213	0.23273	0.24292
	2782.92	0.01863	0.01723	586.284	0.12764	0.12511		2694.21	0.02626	0.02906	586.284	0.23525	0.24512
	2780.99	0.01859	0.01721	584.356	0.12837	0.12538		2692.28	0.0263	0.02907	584.356	0.23774	0.24748
	2779.06	0.0185	0.0172	582.427	0.12877	0.1258		2690.35	0.02628	0.02914	582.427	0.23961	0.24967
	2777.14	0.01837	0.01718	580.499	0.12907	0.12642		2688.42	0.02623	0.02913	580.499	0.24116	0.25167
	2775.21	0.01829	0.01718	578.57	0.1295	0.12702		2686.49	0.02619	0.02907	578.57	0.24292	0.25341
	2773.28	0.01824	0.01716	576.641	0.13009	0.1275		2684.56	0.02616	0.02907	576.641	0.24497	0.25489
	2771.35	0.01819	0.0171	574.713	0.13043	0.12785		2682.64	0.02612	0.02909	574.713	0.2463	0.25601
	2769.42	0.01818	0.01704	572.784	0.12995	0.12775		2680.71	0.02611	0.02909	572.784	0.24587	0.2561
	2767.49	0.01818	0.017	570.856	0.12869	0.12683		2678.78	0.02615	0.02911	570.856	0.24372	0.25418
	2765.56	0.01813	0.01696	568.927	0.12711	0.12513		2676.85	0.02614	0.02907	568.927	0.24016	0.2501
	2763.64	0.01805	0.01693	566.999	0.12531	0.12315		2674.92	0.0261	0.02899	566.999	0.23526	0.24468
	2761.71	0.01796	0.01688	565.07	0.12316	0.12142		2672.99	0.02611	0.02902	565.07	0.22959	0.23867
	2759.78	0.01792	0.01681	563.141	0.12087	0.11999		2671.06	0.02619	0.02912	563.141	0.22437	0.23267
	2757.85	0.01799	0.01678	561.213	0.11911	0.1186		2669.14	0.02621	0.0291	561.213	0.22037	0.22753
	2755.92	0.01806	0.01683	559.284	0.11823	0.1175		2667.21	0.02616	0.02904	559.284	0.21736	0.224
	2753.99	0.01803	0.01691	557.356	0.11771	0.11693		2665.28	0.02611	0.02909	557.356	0.21469	0.22169
	2752.06	0.01799	0.01695	555.427	0.11714	0.11655		2663.35	0.02619	0.02921	555.427	0.21229	0.21965
	2750.14	0.01801	0.01691	553.499	0.11653	0.1163		2661.42	0.02633	0.02932	553.499	0.21071	0.21787
	2748.21	0.01804	0.01684	551.57	0.11594	0.1163		2659.49	0.02638	0.02939	551.57	0.20994	0.2168
	2746.28	0.01804	0.01681	549.641	0.11564	0.11628		2657.56	0.02634	0.02937	549.641	0.20948	0.21617
	2744.35	0.01803	0.01681	547.713	0.11566	0.11615		2655.64	0.02629	0.02926	547.713	0.20889	0.21539
	2742.42	0.018	0.01683	545.784	0.11545	0.11601		2653.71	0.02626	0.02913	545.784	0.20803	0.21414
	2740.49	0.01795	0.0168	543.856	0.11507	0.11585		2651.78	0.02622	0.02901	543.856	0.207	0.21291
	2738.56	0.01789	0.01673	541.927	0.115	0.1156		2649.85	0.02612	0.02891	541.927	0.20596	0.2124
	2736.64	0.01788	0.01669	539.999	0.11506	0.11537		2647.92	0.02602	0.02885	539.999	0.20506	0.2122
	2734.71	0.01787	0.01666	538.07	0.11504	0.11548		2645.99	0.02593	0.02875	538.07	0.20453	0.21178
	2732.78	0.01787	0.01661	536.141	0.11518	0.11595		2644.06	0.02575	0.02854	536.141	0.20443	0.21142
	2730.85	0.01788	0.01658	534.213	0.11556	0.11635		2642.14	0.02556	0.02831	534.213	0.20457	0.21113
	2728.92	0.01783	0.01659	532.284	0.11601	0.11663		2640.21	0.02543	0.02813	532.284	0.20486	0.21084
	2726.99	0.01775	0.01656	530.356	0.11646	0.11706		2638.28	0.02536	0.02798	530.356	0.2051	0.21076
	2725.06	0.01771	0.01654	528.427	0.11696	0.11739		2636.35	0.02531	0.02786	528.427	0.20513	0.21121
	2723.14	0.01766	0.01652	526.499	0.11739	0.11741		2634.42	0.02528	0.02772	526.499	0.20525	0.21207
	2721.21	0.0176	0.01651	524.57	0.11763	0.11747		2632.49	0.0252	0.02755	524.57	0.20572	0.21285
	2719.28	0.01762	0.01651	522.642	0.11799	0.11778		2630.56	0.02511	0.02742	522.642	0.20636	0.21336
	2717.35	0.01766	0.0165	520.713	0.11881	0.11842		2628.64	0.02499	0.02733	520.713	0.2071	0.21401
	2715.42	0.01765	0.01645	518.784	0.11971	0.11924		2626.71	0.02478	0.02717	518.784	0.20786	0.215
	2713.49	0.0176	0.01636	516.856	0.11998	0.11951		2624.78	0.02454	0.02695	516.856	0.20809	0.2156
	2711.56	0.01754	0.01628	514.927	0.1198	0.11914		2622.85	0.02439	0.02679	514.927	0.20777	0.21525
	2709.64	0.01748	0.01622	512.999	0.12016	0.11927		2620.92	0.02427	0.02673	512.999	0.20772	0.21482
	2707.71	0.01743	0.01624	511.07	0.12215	0.12097		2618.99	0.02413	0.02663	511.07	0.2084	0.21566
	2705.78	0.01742	0.0163	509.142	0.12621	0.12433		2617.06	0.02401	0.02647	509.142	0.20962	0.21813
	2703.85	0.01747	0.01633	507.213	0.13106	0.12824		2615.14	0.02392	0.02632	507.213	0.21084	0.22122
	2701.92	0.01748	0.01636	505.284	0.13458	0.13101		2613.21	0.0239	0.02616	505.284	0.21168	0.22328
	2699.99	0.01738	0.01635	503.356	0.13609	0.13194		2611.28	0.02395	0.02596	503.356	0.21212	0.2237
	2698.06	0.0173	0.01632	501.427	0.13614	0.13169		2609.35	0.02402	0.02583	501.427	0.21197	0.22303
	2696.14	0.0173	0.01626	499.499	0.13521	0.13104		2607.42	0.02394	0.02577	499.499	0.21105	0.22152
	2694.21	0.01737	0.01626	497.57	0.13364	0.1302		2605.49	0.02378	0.02575	497.57	0.20973	0.21934
	2692.28	0.01748	0.01633	495.642	0.13175	0.12903		2603.56	0.02373	0.02581	495.642	0.20825	0.21691
	2690.35	0.01753	0.01638	493.713	0.12973	0.12751		2601.64	0.02372	0.02585	493.713	0.2066	0.21456
	2688.42	0.01751	0.01632	491.784	0.12796	0.12613		2599.71	0.02357	0.02575	491.784	0.20511	0.21257
	2686.49	0.01751	0.01627	489.856	0.12677	0.12542		2597.78	0.02326	0.02552	489.856	0.20426	0.21101
	2684.56	0.01752	0.0163	487.927	0.12599	0.12523		2595.85	0.023	0.02523	487.927	0.20394	0.20982
	2682.64	0.01751	0.01632	485.999	0.12528	0.12489		2593.92	0.02297	0.02498	485.999	0.20338	0.20889
	2680.71	0.01752	0.0163	484.07	0.12428	0.12389		2591.99	0.02306	0.02491	484.07	0.20238	0.20791
	2678.78	0.01753	0.01631	482.142	0.12276	0.12253		2590.06	0.02307	0.02499	482.142	0.20133	0.20666
	2676.85	0.01748	0.0163	480.213	0.12134	0.12147		2588.14	0.02291	0.02493	480.213	0.20021	0.20552
	2674.92	0.01741	0.01625	478.284	0.1208	0.12095		2586.21	0.02267	0.02468	478.284	0.19903	0.20503
	2672.99	0.0174	0.01622	476.356	0.12082	0.121		2584.28	0.02258	0.02445	476.356	0.19846	0.20502
	2671.06	0.01744	0.01625	474.427	0.12099	0.12129		2582.35	0.02267	0.02434	474.427	0.19879	0.20479
	2669.14	0.01749	0.01633	472.499	0.12118	0.12116		2580.42	0.02275	0.02429	472.499	0.19916	0.20412
	2667.21	0.01749	0.01641	470.57	0.12079	0.1204		2578.49	0.02274	0.02427	470.57	0.1987	0.20341
	2665.28	0.01753	0.01648	468.642	0.12019	0.11984		2576.56	0.02272	0.0243	468.642	0.19838	0.20331
	2663.35	0.01767	0.01655	466.713	0.12035	0.12013		2574.64	0.02274	0.02428	466.713	0.19962	0.20441
	2661.42	0.01786	0.01661	464.785	0.12092	0.12057		2572.71	0.02272	0.02415	464.785	0.20231	0.20679
	2659.49	0.01801	0.01661	462.856	0.1214	0.1207		2570.78	0.02261	0.02399	462.856	0.20558	0.21012
	2657.56	0.01809	0.01658	460.927	0.12211	0.12112		2568.85	0.0224	0.02379	460.927	0.20911	0.21411
	2655.64	0.01811	0.01655	458.999	0.12309	0.12178		2566.92	0.02215	0.02354	458.999	0.21253	0.21788
	2653.71	0.01806	0.01649	457.07	0.12357	0.12203		2564.99	0.02199	0.0233	457.07	0.21454	0.22035
	2651.78	0.01793	0.01638	455.142	0.12273	0.12189		2563.06	0.02205	0.02315	455.142	0.21438	0.2209
	2649.85	0.01785	0.01632	453.213	0.12105	0.12117		2561.14	0.02229	0.02323	453.213	0.21242	0.21857
	2647.92	0.01784	0.01633	451.285	0.11937	0.11954		2559.21	0.02237	0.02338	451.285	0.20941	0.21356
	2645.99	0.01775	0.01624	449.356	0.11783	0.1175		2557.28	0.02209	0.02328	449.356	0.20594	0.20813
	2644.06	0.01757	0.01605	447.427	0.11675	0.11596		2555.35	0.02178	0.02306	447.427	0.20247	0.20395
	2642.14	0.01741	0.01595	445.499	0.11684	0.1158		2553.42	0.02176	0.023	445.499	0.2001	0.20151
	2640.21	0.01732	0.016	443.57	0.11853	0.11736		2551.49	0.02189	0.02305	443.57	0.1994	0.20079
	2638.28	0.0173	0.016	441.642	0.12154	0.12014		2549.56	0.02193	0.02306	441.642	0.1995	0.20098
	2636.35	0.01736	0.01595	439.713	0.12529	0.12295		2547.64	0.0219	0.02298	439.713	0.19988	0.20182
	2634.42	0.0174	0.01597	437.785	0.12913	0.12507		2545.71	0.02187	0.02286	437.785	0.2013	0.20352
	2632.49	0.01734	0.01605	435.856	0.13192	0.12706		2543.78	0.02177	0.02288	435.856	0.20371	0.20521
	2630.56	0.01725	0.01605	433.927	0.13381	0.12929		2541.85	0.02165	0.02308	433.927	0.20515	0.20607
	2628.64	0.01719	0.01593	431.999	0.13573	0.13156		2539.92	0.02164	0.02327	431.999	0.20463	0.20713
	2626.71	0.01711	0.01577	430.07	0.1363	0.1336		2537.99	0.02162	0.02324	430.07	0.20345	0.2094
	2624.78	0.01696	0.01558	428.142	0.13447	0.13404		2536.06	0.02152	0.02307	428.142	0.20205	0.21045
	2622.85	0.01678	0.01541	426.213	0.13218	0.13183		2534.14	0.02148	0.02293	426.213	0.19925	0.20765
	2620.92	0.01666	0.01532	424.285	0.13084	0.1282		2532.21	0.02149	0.02279	424.285	0.19647	0.20314
	2618.99	0.0166	0.01527	422.356	0.12888	0.1252		2530.28	0.02142	0.02264	422.356	0.19635	0.19957
	2617.06	0.01661	0.01523	420.427	0.12594	0.12331		2528.35	0.02128	0.02258	420.427	0.19763	0.19714
	2615.14	0.01664	0.01517	418.499	0.12374	0.12079		2526.42	0.02122	0.02249	418.499	0.19665	0.19506
	2613.21	0.01666	0.01509	416.57	0.12178	0.1175		2524.49	0.02125	0.02227	416.57	0.19312	0.19246
	2611.28	0.01663	0.01502	414.642	0.11951	0.11579		2522.56	0.02126	0.02211	414.642	0.1906	0.19047
	2609.35	0.01657	0.01502	412.713	0.11832	0.11567		2520.64	0.02125	0.02211	412.713	0.1899	0.19022
	2607.42	0.01653	0.01503	410.785	0.11813	0.11594		2518.71	0.02122	0.02219	410.785	0.18829	0.19115
	2605.49	0.01644	0.01493	408.856	0.11776	0.11701		2516.78	0.02117	0.02223	408.856	0.186	0.19179
	2603.56	0.0163	0.01478	406.928	0.11747	0.11815		2514.85	0.02117	0.02226	406.928	0.18544	0.19081
	2601.64	0.01621	0.01468	404.999	0.11797	0.11708		2512.92	0.02127	0.02224	404.999	0.18595	0.18896
	2599.71	0.01617	0.01455	403.07	0.11813	0.11405		2510.99	0.02135	0.02216	403.07	0.18556	0.18796
	2597.78	0.01607	0.01441	401.142	0.11674	0.11258		2509.06	0.02132	0.02212	401.142	0.18392	0.18774
	2595.85	0.01593	0.01433	399.213	0.11477	0.11294		2507.14	0.02125	0.02217	399.213	0.18052	0.18628
	2593.92	0.01591	0.01436					2505.21	0.02124	0.02223
	2591.99	0.01598	0.01452					2503.28	0.02135	0.02217
	2590.06	0.01603	0.01466					2501.35	0.0215	0.02207
	2588.14	0.01599	0.01462
	2586.21	0.01586	0.01446
	2584.28	0.01581	0.01437
	2582.35	0.01594	0.01442
	2580.42	0.01596	0.01445
	2578.49	0.01585	0.01439
	2576.56	0.01588	0.01433
	2574.64	0.01597	0.0143
	2572.71	0.01591	0.0143
	2570.78	0.01583	0.01428
	2568.85	0.01574	0.01413
	2566.92	0.0155	0.01388
	2564.99	0.01522	0.01366
	2563.06	0.01515	0.01364
	2561.14	0.01532	0.01381
	2559.21	0.01543	0.01381
	2557.28	0.01531	0.01353
	2555.35	0.01516	0.01333
	2553.42	0.01513	0.01333
	2551.49	0.0152	0.01342
	2549.56	0.01528	0.013327
	2547.64	0.01522	0.013419
	2545.71	0.01514	0.013521
	2543.78	0.01514	0.013564
	2541.85	0.01509	0.01359
	2539.92	0.01504	0.013639
	2537.99	0.01512	0.01377
	2536.06	0.01516	0.013978
	2534.14	0.01507	0.01402
	2532.21	0.01499	0.013751
	2530.28	0.01499	0.013412
	2528.35	0.01493	0.013286
	2526.42	0.01471	0.013306
	2524.49	0.01443	0.013354
	2522.56	0.01439	0.013443
	2520.64	0.0146	0.013476
	2518.71	0.01468	0.013421
	2516.78	0.01454	0.013361
	2514.85	0.01441	0.013233
	2512.92	0.01441	0.013084
	2510.99	0.01458	0.013079
	2509.06	0.01483	0.013139
	2507.14	0.01497	0.013151
	2505.21	0.01493	0.013175
	2503.28	0.01479	0.013248
	2501.35	0.01473	0.013304
SI Fig 5
	Compound	Rejection (%) ZH-WWE	Rejection (%) NEC-WWE
	Chloride	97.08	98.3896
	Nitrite	98.81	95.8067
	Bromide	99.68	97.9358
	Nitrate	96.74	97.9358
	Sulfate	98.35	98.8522
	Phosphate	99.55	97.9358
	Zinc	96.06	98.1404
	Copper	98.95	97.4223
	Iron	93.36	95.0984
	Aluminium	89.32	98.7228
	Calcium	99.73	99.01
	Magnesium	99.12	98.59
	Ammonia	89.95	85.95
	TOC	90.06	88.12
SI Fig 6
	Compound	Rejection (%) pH = 6.5	Rejection (%) pH = 7.5	Rejection (%) pH = 8.5
	Chloride	96.83	97.08	98.34
	Nitrite	98.72	98.81	98.92
	Bromide	99.24	99.68	99.9
	Nitrate	96.52	96.74	99.86
	Sulfate	96.61	98.35	97.95
	Phosphate	99.46	99.55	95.82
	Zinc	97.95	96.06	96.36
	Copper	98.96	98.95	98.77
	Iron	95.58	93.36	91.8
	Aluminium	91.46	89.32	89.01
	Calcium	99.87	99.73	98.74
	Magnesium	99.55	99.12	97.94
	Ammonia	92.74	89.95	87.75
	TOC	90.61	90.06	90.65
SI Fig 7
		H2/H2O (mol/mol)	Std Dev
	Deionised water	0.9586	0.0034
	Wastewater effluent	0.9594	0.023
SI Fig 9
	Time (h)	H2 purity (%)
	24	99.5294
	48	99
	72	98.2117
	96	99.64
	120	99.2117
	144	99.6469
	168	99.11
SI Fig 10
	Time (h)	Water flux (LHM) pH = 6.5	Water flux (LHM) pH = 7.5	Water flux (LHM) pH = 8.5
	1	18.21	18.36	18.39
	2	17.69	18.23	18.09
	3	17.5	18.36	18.6
	4	17.15	17.9	18.18
	5	17.05	17.56	18.08
SI Fig 11a
	Time (h)	Water flux (LHM) HK-WWE2	Water flux (LHM) GD-WWE	Water flux (LHM) NC-WWE
	1	18.77	18.36	17.3143
	2	18.8	18.23	17.3667
	3	17.9	18.36	17.9333
	4	17.85	17.09	17.41
	5	17.4	17.96	16.8
SI Fig 11b
	Time (h)	Voltage (V) HK-WWE2	Voltage (V) GD-WWE	Voltage (V) NC-WWE
	1	1.72	1.74	1.76
	2	1.72	1.76	1.78
	3	1.76	1.78	1.78
	4	1.76	1.78	1.78
	5	1.76	1.78	1.78
SI Fig 11c
	Time (h)	Concentration gradient (ΔC, mol/L) HK-WWE2	Concentration gradient (ΔC, mol/L) GD-WWE	Concentration gradient (ΔC, mol/L) NC-WWE
	1	0.99	1	0.99365
	2	0.99212	0.98737	0.99767
	3	0.99265	0.99789	0.99879
	4	0.99212	0.99947	0.99948
	5	0.99265	0.99684	0.99948
SI Fig 11d
	Wastewater source	H2 generation rate (L/day)
	HK-WWE2	59.232
	GD-WWE	57.6
	NC-WWE	56.496
SI Fig 13
			Ji (A/cm2)	H2 flux (Nm3/day/m2)	KwI (L/atm/s/cm)
	FO	Deionised water	1.55	776.6	0.000107
		Wastewater effluent	0.95	477.8	6.58393e-05
	PTFE	Deionised water	0.067	33.1	4.57317e-06
		Wastewater effluent	0.03	14.9	2.05999e-06
SI Fig 14
	Voltage (V)	10°C	20°C	30°C	40°C
	1.5	4.4	5.83333	10.4	11.3
	1.6	8.8	11.6667	24.2	56.3
	1.7	26.1667	35.4167	69.2	109.2
	1.8	63.75	80.4167	169.6	225.8
	1.9	185.533	231.25	323.3	392.1
	2	310.933	391.667	466.3	542.5

## Sheet: Fig 2b
Figure 2b
	Time (h)	Water flux (LHM) Used membrane	Std Dev	Water flux (LHM) Pristine membrane	Std Dev
	1	25.36	0.06	26.67	0.38
	2	24.92	0.18	26.19	0.35
	3	24.59	0.2	25.8	0.25
	4	24.34	0.23	25.49	0.24
	5	24.09	0.28	25.15	0.2
	Time (h)	Reverse salt flux (GHM) Used membrane	Std Dev	Reverse salt flux (GHM) Pristine membrane	Std Dev
	1	13.42	0.86	14.26	0.21
	2	13.78	0.33	14.26	0.14
	3	14.58	0.43	14.89	0.11
	4	14.81	0.29	15.47	0.14
	5	15.31	0.27	15.69	0.05

## Sheet: Fig 2e
Figure 2e
		Rejection (%) Sodium acetate	Rejection (%) Ammonia	Rejection (%) Sodium chloride
	1st cycle	84.54	65.26	98.64
	2nd cycle	86.59	62.25	98.48
	3rd cycle	85.29	64.4	97.65
	4th cycle	83.52	60.88	98.68
	5th cycle	83.16	60.16	98.53

## Sheet: Fig 2f
Figure 2f
	Voltage (V)	Current density KOH (mA/cm2)	Std Dev	Current density KOH+chloride (mA/cm2)	Std Dev	Current density KOH+ammonia (mA/cm2)	Std Dev	Current density KOH+sodium acetate (mA/cm2)	Std Dev	Current density KOH+permeate (mA/cm2)	Std Dev
	1.5	8.75	1.25	5.83333	0.39284	7.5	1.66667	5.83333	1.17851	6.66667	1.80021
	1.6	17.5	0.83333	12.0833	1.03935	15.4167	0.41667	13.3333	1.17851	15.2778	2.83279
	1.7	52.0833	0.41667	40.8333	6.46691	50	1.66667	41.3889	2.18722	46.1111	7.27544
	1.8	142.917	0.41667	117.5	14.2941	147.083	12.9167	121.111	6.81547	127.778	14.8501
	1.9	277.917	7.08333	243.75	23.7106	294.583	2.08333	260.278	17.5638	256.389	18.3754
	2	415.417	1.25	390.417	27.3551	421.25	3.75	410.833	17.8341	411.111	7.3388

## Sheet: Fig 3b
Figure 3b
	Concentration gradient (ΔC, mol/L)	icell/S deionised water A/cm2	icell/S wastewater effluent A/cm2
	0	0	0
	0.2	0.31	0.1906
	0.4	0.62	0.3812
	0.6	0.93	0.5718
	0.8	1.24	0.7624
	1	1.55	0.953
	1.2	1.86	1.1436
	1.4	2.17	1.3342
	1.6	2.48	1.5248
	1.8	2.79	1.7154
	2	3.1	1.906

## Sheet: Fig 3c
Figure 3c
	Time (h)	Water flux (LHM) deionised water	Water flux (LHM) wastewater effluent		Time (h)	Concentration gradient (ΔC, mol/L) deionised water	Concentration gradient (ΔC, mol/L) wastewater effluent
	1	26.6	17.8		0	1	1
	2	27.1	17.4		0.08333	0.98421	0.98421
	3	26.6	17		0.16667	0.93939	0.93939
	4	25.8	16		0.25	0.95072	0.95072
	5	25.5	16		0.33333	0.95958	0.95958
	6	27.2	16.9		0.41667	0.96352	0.96352
	7	27	15.8		0.5	0.96597	0.96597
	8	27.1	15.2		0.58333	0.96794	0.96794
	9	26	15.1		0.66667	0.96744	0.96744
	10	26.6	14.8		0.75	0.96743	0.96743
					0.83333	0.96939	0.96939
					0.91667	0.96888	0.96888
					1	0.96887	0.96887
					1.08333	0.97034	0.97034
					1.16667	0.97279	0.97279
					1.25	0.96539	0.96539
					1.33333	0.97325	0.97325
					1.41667	0.97076	0.97076
					1.5	0.96877	0.96877
					1.58333	0.96973	0.96973
					1.66667	0.97069	0.97069
					1.75	0.96869	0.96869
					1.83333	0.97063	0.97063
					1.91667	0.97207	0.97207
					2	0.97352	0.97352
					2.08333	0.97102	0.97102
					2.16667	0.97049	0.97049
					2.25	0.97192	0.97192
					2.33333	0.97089	0.97089
					2.41667	0.97036	0.97036
					2.5	0.9693	0.9693
					2.58333	0.97022	0.97022
					2.66667	0.97066	0.97066
					2.75	0.96913	0.96913
					2.83333	0.97006	0.97006
					2.91667	0.97096	0.97096
					3	0.9709	0.9709
					3.08333	0.97128	0.97128
					3.16667	0.97072	0.97072
					3.25	0.97015	0.97015
					3.33333	0.9691	0.9691
					3.41667	0.96945	0.96945
					3.5	0.97038	0.97038
					3.58333	0.97125	0.97125
					3.66667	0.97064	0.97064
					3.75	0.97056	0.97056
					3.83333	0.97148	0.97148
					3.91667	0.97091	0.97091
					4	0.96931	0.96931
					4.08333	0.9712	0.9712
					4.16667	0.97006	0.97006
					4.25	0.96992	0.96992
					4.33333	0.9693	0.9693
					4.41667	0.96975	0.96975
					4.5	0.97056	0.97056
					4.58333	0.97044	0.97044
					4.66667	0.96927	0.96927
					4.75	0.96912	0.96912
					4.83333	0.96998	0.96998
					4.91667	0.96795	0.96795
					5	0.96975	0.96975
					5.08	0.9802	0.99998
					5.17	0.997	0.96845
					5.25	0.96999	0.97732
					5.33	0.96491	0.98077
					5.42	0.97179	0.98175
					5.5	0.97262	0.98126
					5.58	0.97649	0.98323
					5.67	0.97835	0.98274
					5.75	0.97613	0.98471
					5.83	0.97803	0.98471
					5.92	0.97731	0.9852
					6	0.97856	0.98323
					6.08	0.97639	0.98471
					6.17	0.98005	0.9852
					6.25	0.98182	0.99013
					6.33	0.97613	0.9852
					6.42	0.97696	0.98421
					6.5	0.98147	0.9852
					6.58	0.97883	0.9852
					6.67	0.96278	0.9852
					6.75	0.96494	0.9852
					6.83	0.96596	0.9852
					6.92	0.96474	0.9852
					7	0.9662	0.9852
					7.08	0.96709	0.9852
					7.17	0.96453	0.9852
					7.25	0.96545	0.9852
					7.33	0.96592	0.9852
					7.42	0.96393	0.9852
					7.5	0.96253	0.9852
					7.58	0.96528	0.9852
					7.67	0.96525	0.9852
					7.75	0.9641	0.9852
					7.83	0.96448	0.9852
					7.92	0.96321	0.9852
					8	0.96111	0.9852
					8.08	0.96178	0.9852
					8.17	0.96079	0.9852
					8.25	0.96336	0.9852
					8.33	0.95997	0.99013
					8.42	0.96176	0.99013
					8.5	0.96089	0.99013
					8.58	0.96089	0.99013
					8.67	0.96064	0.9852
					8.75	0.95965	0.9852
					8.83	0.96166	0.99013
					8.92	0.95771	0.99013
					9	0.95734	0.99013
					9.08	0.95948	0.9852
					9.17	0.96028	0.9852
					9.25	0.95959	0.9852
					9.33	0.95945	0.9852
					9.42	0.96123	0.9852
					9.5	0.95788	0.9852
					9.58	0.95745	0.9852
					9.67	0.95762	0.9852
					9.75	0.95469	0.9852
					9.83	0.95751	0.9852
					9.92	0.95601	0.9852
					10	0.95684	0.9852

## Sheet: Fig 3d
Figure 3d
		H2 production rate (L/day)	Std Dev	H2 purity (%)	Std Dev
	Deionised water	77.3	0.02	99.2	0.00205
	Wastewater effluent	49.2	0.06	99.7	0.023

## Sheet: Fig 3e
Figure 3e
		Resulting voltage (V)
	Time (h)	Deionised water	Wastewater effluent		Time (h)	Faradaic Efficiency (%)
	0	1.82	1.774		1	99.2
	0.08333	1.8	1.76		2	99.5
	0.16667	1.814	1.764		3	99.4
	0.25	1.818	1.766		4	100
	0.33333	1.812	1.77		5	99.77
	0.41667	1.812	1.774		6	99.34
	0.5	1.814	1.776		7	99.81
	0.58333	1.814	1.776		8	99.2
	0.66667	1.816	1.778		9	99.12
	0.75	1.818	1.778		10	99.3
	0.83333	1.82	1.778
	0.91667	1.816	1.78
	1	1.816	1.762
	1.08333	1.816	1.766
	1.16667	1.824	1.766
	1.25	1.824	1.77
	1.33333	1.824	1.774
	1.41667	1.824	1.778
	1.5	1.826	1.78
	1.58333	1.828	1.782
	1.66667	1.828	1.784
	1.75	1.828	1.786
	1.83333	1.83	1.786
	1.91667	1.83	1.786
	2	1.83	1.786
	2.08333	1.83	1.786
	2.16667	1.83	1.786
	2.25	1.832	1.786
	2.33333	1.832	1.788
	2.41667	1.834	1.788
	2.5	1.834	1.788
	2.58333	1.834	1.788
	2.66667	1.834	1.788
	2.75	1.834	1.788
	2.83333	1.836	1.788
	2.91667	1.836	1.788
	3	1.836	1.788
	3.08333	1.836	1.788
	3.16667	1.836	1.788
	3.25	1.836	1.788
	3.33333	1.836	1.788
	3.41667	1.836	1.788
	3.5	1.836	1.788
	3.58333	1.836	1.788
	3.66667	1.836	1.79
	3.75	1.84	1.79
	3.83333	1.84	1.79
	3.91667	1.84	1.79
	4	1.84	1.79
	4.08333	1.836	1.79
	4.16667	1.844	1.79
	4.25	1.844	1.79
	4.33333	1.844	1.79
	4.41667	1.844	1.79
	4.5	1.844	1.79
	4.58333	1.844	1.79
	4.66667	1.844	1.79
	4.75	1.844	1.79
	4.83333	1.844	1.79
	4.91667	1.844	1.79
	5	1.844	1.79
	5.08	1.8	1.756
	5.17	1.792	1.76
	5.25	1.804	1.76
	5.33	1.81	1.768
	5.42	1.816	1.772
	5.5	1.822	1.772
	5.58	1.826	1.774
	5.67	1.826	1.774
	5.75	1.83	1.776
	5.83	1.832	1.776
	5.92	1.834	1.776
	6	1.836	1.776
	6.08	1.838	1.776
	6.17	1.84	1.776
	6.25	1.842	1.778
	6.33	1.844	1.78
	6.42	1.846	1.78
	6.5	1.846	1.78
	6.58	1.848	1.78
	6.67	1.846	1.78
	6.75	1.848	1.782
	6.83	1.848	1.782
	6.92	1.85	1.782
	7	1.85	1.782
	7.08	1.85	1.782
	7.17	1.85	1.782
	7.25	1.85	1.782
	7.33	1.85	1.782
	7.42	1.85	1.782
	7.5	1.852	1.782
	7.58	1.854	1.782
	7.67	1.854	1.782
	7.75	1.854	1.782
	7.83	1.856	1.782
	7.92	1.856	1.782
	8	1.856	1.782
	8.08	1.858	1.782
	8.17	1.858	1.782
	8.25	1.86	1.782
	8.33	1.86	1.784
	8.42	1.86	1.784
	8.5	1.86	1.784
	8.58	1.86	1.784
	8.67	1.86	1.784
	8.75	1.86	1.784
	8.83	1.86	1.784
	8.92	1.86	1.784
	9	1.86	1.784
	9.08	1.86	1.784
	9.17	1.86	1.784
	9.25	1.86	1.784
	9.33	1.86	1.784
	9.42	1.86	1.786
	9.5	1.86	1.786
	9.58	1.86	1.788
	9.67	1.86	1.788
	9.75	1.86	1.788
	9.83	1.86	1.788
	9.92	1.86	1.788
	10	1.86	1.788

## Sheet: Fig 3f
Figure 3f
	Time (h)	Water flux (LHM)	Voltage (V)	Concentration gradient (M)
	24	15.63	1.75	0.99
	48	14.64	1.8	0.998
	72	14.46	1.82	0.97
	96	13.97	1.82	0.96
	120	13.86	1.82	0.96
	144	13.69	1.82	0.96
	168	13.71	1.82	0.95

## Sheet: Fig 4a
Fig 4a
		H2 flux (Nm3/day/m2)
	SES	4.416
	FOWS	32.16
	FOWS(AWE)	448.08

[truncated: 16 more sheets: Fig 4b, Fig 4c, SI Fig 1, SI Fig 2, SI Fig 4, SI Fig 5, SI Fig 6, SI Fig 7, SI Fig 9, SI Fig 10, SI Fig 11a, SI Fig 11b, SI Fig 11c, SI Fig 11d, SI Fig 13, SI Fig 14]
